# Supplementary material for: The prognostic value of lncRNA SNHG4 and its potential mechanism in liver cancer
Source: Biosci Rep. 2020 Jan 31;40(1):BSR20190729. doi: 10.1042/BSR20190729 (PMC6997108; doi:10.1042/BSR20190729)
Supplement: Supplementary Figures S1-S2 and Table [file BSR-2019-0729_supp.zip]

Archive with 2 entries (2 files):
- BSR-2019-0729_supp.pdf
- BSR-2019-0729_supp.xlsx
