# Supplementary material for: The prognostic value of lncRNA SNHG4 and its potential mechanism in liver cancer
Source: Biosci Rep. 2020 Jan 31;40(1):BSR20190729. doi: 10.1042/BSR20190729 (PMC6997108; doi:10.1042/BSR20190729)
Supplement: Supplementary Figures S1-S2 and Table [file BSR-2019-0729_supp.zip › BSR-2019-0729_supp.xlsx]

## Sheet: R
R	SNHG4	SOX9	SLC6A6	BIRC5	COL4A5	CEP55	FRAS1	PKM2	HELLS	SHCBP1	ACCN2	SLC7A1	CLSPN	C15orf42	GTSE1	PEG10	SLC38A1	NUF2	SOX4	C3orf52	KIF2C	LRP8	MKI67	SLC1A5	RTKN2	CLEC2L	ORC6L	ADAM12	ROBO1	SLC7A11	ARID3A	RAP1GAP2	MCM10	HOXA10	GINS1	TRIP13	ZNF714	PRC1	CCNB1	UHRF1	ITGA2	TOP2A	CDCA7	PKM2	PEG10	BUB1	KIAA1524	CDK1	ADORA2B
SNHG4	1	0.409517	0.305718	0.296425	0.198092	0.474595	0.25763	0.336084	0.419939	0.377491	0.402277	0.396272	0.466669	0.439913	0.475695	0.179035	0.335029	0.435968	0.412345	0.222494	0.396321	0.323211	0.438162	0.304284	0.375101	0.2305	0.414497	0.304447	0.442736	0.407977	0.337493	0.277051	0.430085	0.23073	0.411457	0.499903	0.272192	0.443209	0.412878	0.39515	0.486684	0.450143	0.405128	0.336084	0.179035	0.479743	0.477034	0.439658	0.396801
SOX9	0.409517	1	0.322222	0.249545	0.120632	0.369176	0.426733	0.419513	0.281273	0.177869	0.246431	0.413223	0.220272	0.312865	0.351635	0.255514	0.350345	0.286826	0.535461	0.324483	0.288295	0.328747	0.260296	0.402818	0.307929	0.181099	0.213859	0.307255	0.425898	0.152489	0.358047	0.355443	0.241888	0.231058	0.287267	0.302948	0.26473	0.24641	0.286543	0.293016	0.400927	0.274315	0.370297	0.419513	0.255514	0.287038	0.26794	0.280794	0.344752
SLC6A6	0.305718	0.322222	1	0.068732	0.247918	0.32146	0.508995	0.633749	0.187955	0.287312	0.182617	0.555872	0.304174	0.187569	0.252854	0.00219083	0.46253	0.134871	0.467438	0.621872	0.178326	0.533285	0.222758	0.580014	0.180014	0.158496	0.228184	0.693998	0.165833	0.283364	0.290469	0.506287	0.190719	0.106068	0.157707	0.217783	0.39379	0.171652	0.162215	0.218853	0.454805	0.170376	0.366811	0.633749	0.00219083	0.216069	0.3169	0.155815	0.458653
BIRC5	0.296425	0.249545	0.068732	1	0.11185	0.853015	0.0809329	0.545109	0.779036	0.804283	0.370334	0.21265	0.609224	0.877004	0.833208	0.273742	0.295088	0.8617	0.324525	0.161231	0.933683	0.332228	0.845995	0.349824	0.708026	0.422837	0.849891	0.223676	0.306515	0.355066	0.434801	0.0279036	0.852196	0.338001	0.836763	0.852868	0.333842	0.820197	0.894402	0.822669	0.146946	0.833588	0.586575	0.545109	0.273742	0.827126	0.755918	0.871394	0.190798
COL4A5	0.198092	0.120632	0.247918	0.11185	1	0.22996	0.259909	0.345386	0.160818	0.22891	0.211257	0.191134	0.235354	0.158629	0.139607	0.038694	0.411588	0.151586	0.27975	0.339081	0.142206	0.335613	0.168102	0.235694	0.215292	0.288379	0.19596	0.357229	0.063561	0.236476	0.122047	0.225686	0.174223	0.173818	0.181111	0.189467	0.285509	0.134403	0.127931	0.151899	0.317317	0.152584	0.18885	0.345386	0.038694	0.159859	0.245282	0.175144	0.344877
CEP55	0.474595	0.369176	0.32146	0.853015	0.22996	1	0.223385	0.669716	0.85508	0.846605	0.355024	0.389528	0.762412	0.898896	0.907473	0.294874	0.43516	0.886168	0.464764	0.359592	0.909802	0.45123	0.898973	0.472649	0.801588	0.429609	0.880934	0.441291	0.391782	0.387422	0.523077	0.210228	0.883345	0.351899	0.869437	0.890907	0.488281	0.876632	0.880794	0.871453	0.314867	0.893458	0.687987	0.669716	0.294874	0.893823	0.886214	0.909302	0.359745
FRAS1	0.25763	0.426733	0.508995	0.0809329	0.259909	0.223385	1	0.383614	0.159593	0.129076	0.249283	0.415937	0.140623	0.195842	0.220202	0.306338	0.220275	0.118745	0.475485	0.436983	0.118258	0.293107	0.142363	0.378202	0.250235	0.178564	0.127241	0.363775	0.1485	0.103021	0.364627	0.497722	0.148237	0.114253	0.169378	0.1404	0.426438	0.116836	0.127594	0.130037	0.362708	0.138641	0.365893	0.383614	0.306338	0.168408	0.203423	0.137749	0.482567
PKM2	0.336084	0.419513	0.633749	0.545109	0.345386	0.669716	0.383614	1	0.484072	0.605046	0.32024	0.567148	0.504807	0.570199	0.572094	0.164959	0.580253	0.484799	0.628108	0.590297	0.593697	0.649023	0.562811	0.713798	0.506253	0.391616	0.568114	0.651078	0.23891	0.389959	0.445261	0.404051	0.527327	0.295166	0.521151	0.578813	0.472336	0.506069	0.554506	0.551438	0.414533	0.512354	0.586126	1	0.164959	0.54894	0.60346	0.524862	0.443096
HELLS	0.419939	0.281273	0.187955	0.779036	0.160818	0.85508	0.159593	0.484072	1	0.765652	0.298094	0.257401	0.789542	0.865621	0.864274	0.376489	0.280184	0.857572	0.318092	0.195503	0.841414	0.279568	0.873522	0.294012	0.791794	0.357593	0.828851	0.274044	0.363581	0.272866	0.469529	0.0736458	0.883043	0.307086	0.894331	0.825201	0.461566	0.861644	0.820545	0.877323	0.219728	0.889406	0.63058	0.484072	0.376489	0.856095	0.833509	0.885528	0.269334
SHCBP1	0.377491	0.177869	0.287312	0.804283	0.22891	0.846605	0.129076	0.605046	0.765652	1	0.339295	0.306665	0.790831	0.835061	0.808421	0.190001	0.380155	0.836952	0.303489	0.289174	0.866242	0.404427	0.838456	0.368112	0.695815	0.424318	0.882322	0.37078	0.308676	0.450715	0.402682	0.0924952	0.866414	0.305138	0.830756	0.850698	0.465648	0.845292	0.830262	0.82581	0.312749	0.858751	0.574851	0.605046	0.190001	0.872016	0.867788	0.848593	0.304807
ACCN2	0.402277	0.246431	0.182617	0.370334	0.211257	0.355024	0.249283	0.32024	0.298094	0.339295	1	0.154639	0.237043	0.387063	0.34965	0.0921003	0.240171	0.353126	0.271703	0.0871673	0.365104	0.354403	0.347382	0.180737	0.284589	0.220415	0.368177	0.120435	0.286971	0.394586	0.248377	0.186895	0.329751	0.314494	0.354497	0.39889	0.219792	0.334074	0.350823	0.274846	0.526672	0.346247	0.404006	0.32024	0.0921003	0.353196	0.2923	0.371713	0.29998
SLC7A1	0.396272	0.413223	0.555872	0.21265	0.191134	0.389528	0.415937	0.567148	0.257401	0.306665	0.154639	1	0.281416	0.295685	0.333212	0.0738908	0.499622	0.254712	0.523828	0.493171	0.288372	0.454236	0.329557	0.542201	0.244567	0.140323	0.275789	0.521519	0.222729	0.363058	0.296813	0.445068	0.257108	0.174262	0.221291	0.288164	0.360132	0.255893	0.284892	0.287478	0.414291	0.261091	0.444767	0.567148	0.0738908	0.300431	0.353857	0.268212	0.374904
CLSPN	0.466669	0.220272	0.304174	0.609224	0.235354	0.762412	0.140623	0.504807	0.789542	0.790831	0.237043	0.281416	1	0.755106	0.772282	0.240632	0.328914	0.740429	0.292663	0.275319	0.755228	0.334375	0.796034	0.269042	0.637946	0.321801	0.74344	0.356112	0.329541	0.350552	0.34905	0.124751	0.82946	0.250147	0.81158	0.759151	0.478659	0.819577	0.707661	0.817106	0.340951	0.8421	0.510792	0.504807	0.240632	0.825015	0.85519	0.756686	0.336474
C15orf42	0.439913	0.312865	0.187569	0.877004	0.158629	0.898896	0.195842	0.570199	0.865621	0.835061	0.387063	0.295685	0.755106	1	0.924769	0.380776	0.321962	0.899647	0.388251	0.229235	0.919775	0.329419	0.916546	0.349813	0.81101	0.456608	0.887455	0.302003	0.37091	0.36326	0.558081	0.141644	0.919285	0.383045	0.918137	0.891141	0.488338	0.924614	0.903957	0.88599	0.232413	0.913898	0.653873	0.570199	0.380776	0.901697	0.863856	0.922698	0.295236
GTSE1	0.475695	0.351635	0.252854	0.833208	0.139607	0.907473	0.220202	0.572094	0.864274	0.808421	0.34965	0.333212	0.772282	0.924769	1	0.397823	0.333367	0.909973	0.402742	0.266901	0.898282	0.320337	0.913847	0.375738	0.795989	0.401272	0.845505	0.361346	0.379711	0.339162	0.564678	0.175684	0.888065	0.393258	0.9014	0.868412	0.455688	0.917621	0.897127	0.888891	0.286666	0.932898	0.662899	0.572094	0.397823	0.906958	0.876293	0.916998	0.30242
PEG10	0.179035	0.255514	0.00219083	0.273742	0.038694	0.294874	0.306338	0.164959	0.376489	0.190001	0.0921003	0.0738908	0.240632	0.380776	0.397823	1	0.0548492	0.343056	0.235729	0.132587	0.300811	-0.0325587	0.329504	0.133424	0.454804	0.291477	0.229023	0.00237339	0.232376	-0.071909	0.467116	0.0961299	0.322876	0.228683	0.393682	0.268712	0.339287	0.319174	0.321938	0.261851	-0.0020039	0.348255	0.294139	0.164959	1	0.328884	0.303653	0.352392	0.208641
SLC38A1	0.335029	0.350345	0.46253	0.295088	0.411588	0.43516	0.220275	0.580253	0.280184	0.380155	0.240171	0.499622	0.328914	0.321962	0.333367	0.0548492	1	0.285583	0.454598	0.496407	0.35678	0.49923	0.338852	0.515075	0.260082	0.229032	0.356158	0.510507	0.257554	0.391599	0.161821	0.319455	0.305945	0.125885	0.301384	0.403127	0.306803	0.275009	0.313488	0.324901	0.413009	0.304725	0.32423	0.580253	0.0548492	0.337542	0.40764	0.300471	0.347756
NUF2	0.435968	0.286826	0.134871	0.8617	0.151586	0.886168	0.118745	0.484799	0.857572	0.836952	0.353126	0.254712	0.740429	0.899647	0.909973	0.343056	0.285583	1	0.315727	0.193507	0.914467	0.276713	0.881529	0.2982	0.788812	0.41114	0.87409	0.255597	0.38754	0.353636	0.490169	0.0857894	0.898712	0.387175	0.911365	0.886584	0.417187	0.915733	0.897046	0.865887	0.250252	0.933663	0.605317	0.484799	0.343056	0.920469	0.863921	0.940735	0.267769
SOX4	0.412345	0.535461	0.467438	0.324525	0.27975	0.464764	0.475485	0.628108	0.318092	0.303489	0.271703	0.523828	0.292663	0.388251	0.402742	0.235729	0.454598	0.315727	1	0.527655	0.359495	0.465129	0.348306	0.529113	0.37888	0.24536	0.322671	0.502798	0.312202	0.329728	0.387504	0.359712	0.334779	0.189078	0.362796	0.395176	0.39927	0.308041	0.363819	0.331827	0.473648	0.323159	0.486887	0.628108	0.235729	0.34147	0.395301	0.340648	0.373054
C3orf52	0.222494	0.324483	0.621872	0.161231	0.339081	0.359592	0.436983	0.590297	0.195503	0.289174	0.0871673	0.493171	0.275319	0.229235	0.266901	0.132587	0.496407	0.193507	0.527655	1	0.227515	0.435847	0.241505	0.561915	0.231131	0.253987	0.249356	0.549881	0.00278316	0.200794	0.189594	0.369667	0.236785	0.064503	0.22961	0.249387	0.450684	0.215287	0.191489	0.227437	0.317235	0.209697	0.291089	0.590297	0.132587	0.246639	0.356457	0.200072	0.459318
KIF2C	0.396321	0.288295	0.178326	0.933683	0.142206	0.909802	0.118258	0.593697	0.841414	0.866242	0.365104	0.288372	0.755228	0.919775	0.898282	0.300811	0.35678	0.914467	0.359495	0.227515	1	0.387388	0.894541	0.404846	0.753623	0.445982	0.896474	0.303782	0.357797	0.403042	0.466899	0.0984043	0.915483	0.344019	0.900655	0.911617	0.392836	0.888124	0.939977	0.874169	0.224128	0.905023	0.612702	0.593697	0.300811	0.912637	0.859743	0.917345	0.275931
LRP8	0.323211	0.328747	0.533285	0.332228	0.335613	0.45123	0.293107	0.649023	0.279568	0.404427	0.354403	0.454236	0.334375	0.329419	0.320337	-0.0325587	0.49923	0.276713	0.465129	0.435847	0.387388	1	0.327976	0.531488	0.261489	0.213443	0.369484	0.524931	0.203274	0.398626	0.184486	0.330689	0.304755	0.213673	0.277776	0.384701	0.327845	0.253729	0.3217	0.331754	0.403655	0.296985	0.468438	0.649023	-0.0325587	0.316513	0.37021	0.293883	0.34571
MKI67	0.438162	0.260296	0.222758	0.845995	0.168102	0.898973	0.142363	0.562811	0.873522	0.838456	0.347382	0.329557	0.796034	0.916546	0.913847	0.329504	0.338852	0.881529	0.348306	0.241505	0.894541	0.327976	1	0.325204	0.775704	0.374733	0.863297	0.349303	0.373439	0.365074	0.502733	0.118536	0.896154	0.361592	0.878996	0.858685	0.484856	0.911184	0.88364	0.891223	0.293967	0.916114	0.644999	0.562811	0.329504	0.900462	0.866857	0.927191	0.273188
SLC1A5	0.304284	0.402818	0.580014	0.349824	0.235694	0.472649	0.378202	0.713798	0.294012	0.368112	0.180737	0.542201	0.269042	0.349813	0.375738	0.133424	0.515075	0.2982	0.529113	0.561915	0.404846	0.531488	0.325204	1	0.336251	0.308505	0.352707	0.517707	0.145391	0.365458	0.333172	0.403013	0.324908	0.169085	0.308574	0.376073	0.317129	0.24641	0.343239	0.331711	0.242007	0.278949	0.437387	0.713798	0.133424	0.314448	0.391655	0.29673	0.405887
RTKN2	0.375101	0.307929	0.180014	0.708026	0.215292	0.801588	0.250235	0.506253	0.791794	0.695815	0.284589	0.244567	0.637946	0.81101	0.795989	0.454804	0.260082	0.788812	0.37888	0.231131	0.753623	0.261489	0.775704	0.336251	1	0.422379	0.729829	0.313736	0.362887	0.281188	0.574817	0.152462	0.769846	0.356578	0.791804	0.748859	0.487444	0.768915	0.74847	0.735972	0.184358	0.794288	0.626587	0.506253	0.454804	0.770619	0.770206	0.826288	0.313606
CLEC2L	0.2305	0.181099	0.158496	0.422837	0.288379	0.429609	0.178564	0.391616	0.357593	0.424318	0.220415	0.140323	0.321801	0.456608	0.401272	0.291477	0.229032	0.41114	0.24536	0.253987	0.445982	0.213443	0.374733	0.308505	0.422379	1	0.44483	0.260497	0.252715	0.321803	0.424438	0.153158	0.438021	0.218673	0.428173	0.450418	0.358863	0.383545	0.43431	0.339744	0.104654	0.36635	0.246234	0.391616	0.291477	0.415938	0.43864	0.402397	0.203611
ORC6L	0.414497	0.213859	0.228184	0.849891	0.19596	0.880934	0.127241	0.568114	0.828851	0.882322	0.368177	0.275789	0.74344	0.887455	0.845505	0.229023	0.356158	0.87409	0.322671	0.249356	0.896474	0.369484	0.863297	0.352707	0.729829	0.44483	1	0.334567	0.323785	0.414555	0.431791	0.0979711	0.898036	0.340024	0.880113	0.876923	0.43991	0.864543	0.859257	0.852929	0.260425	0.866314	0.607389	0.568114	0.229023	0.858459	0.863147	0.890171	0.273002
ADAM12	0.304447	0.307255	0.693998	0.223676	0.357229	0.441291	0.363775	0.651078	0.274044	0.37078	0.120435	0.521519	0.356112	0.302003	0.361346	0.00237339	0.510507	0.255597	0.502798	0.549881	0.303782	0.524931	0.349303	0.517707	0.313736	0.260497	0.334567	1	0.200949	0.298536	0.332565	0.440922	0.272524	0.195022	0.264267	0.330507	0.377135	0.28963	0.290498	0.335614	0.398908	0.289932	0.421029	0.651078	0.00237339	0.319965	0.389702	0.292421	0.356218
ROBO1	0.442736	0.425898	0.165833	0.306515	0.063561	0.391782	0.1485	0.23891	0.363581	0.308676	0.286971	0.222729	0.329541	0.37091	0.379711	0.232376	0.257554	0.38754	0.312202	0.00278316	0.357797	0.203274	0.373439	0.145391	0.362887	0.252715	0.323785	0.200949	1	0.361476	0.398928	0.103609	0.358405	0.231756	0.336592	0.39266	0.183329	0.331778	0.373109	0.328981	0.412589	0.379902	0.295479	0.23891	0.232376	0.388814	0.336571	0.379009	0.122652
SLC7A11	0.407977	0.152489	0.283364	0.355066	0.236476	0.387422	0.103021	0.389959	0.272866	0.450715	0.394586	0.363058	0.350552	0.36326	0.339162	-0.071909	0.391599	0.353636	0.329728	0.200794	0.403042	0.398626	0.365074	0.365458	0.281188	0.321803	0.414555	0.298536	0.361476	1	0.210841	0.127498	0.363734	0.21183	0.31735	0.435429	0.171706	0.338417	0.376201	0.301397	0.486084	0.335746	0.289674	0.389959	-0.071909	0.390621	0.387225	0.339016	0.198291
ARID3A	0.337493	0.358047	0.290469	0.434801	0.122047	0.523077	0.364627	0.445261	0.469529	0.402682	0.248377	0.296813	0.34905	0.558081	0.564678	0.467116	0.161821	0.490169	0.387504	0.189594	0.466899	0.184486	0.502733	0.333172	0.574817	0.424438	0.431791	0.332565	0.398928	0.210841	1	0.290097	0.467233	0.386892	0.493547	0.475108	0.438411	0.464055	0.520077	0.462258	0.206242	0.470991	0.472441	0.445261	0.467116	0.472139	0.459343	0.519635	0.219514
RAP1GAP2	0.277051	0.355443	0.506287	0.0279036	0.225686	0.210228	0.497722	0.404051	0.0736458	0.0924952	0.186895	0.445068	0.124751	0.141644	0.175684	0.0961299	0.319455	0.0857894	0.359712	0.369667	0.0984043	0.330689	0.118536	0.403013	0.152462	0.153158	0.0979711	0.440922	0.103609	0.127498	0.290097	1	0.0872244	0.128203	0.0877092	0.124671	0.272552	0.0689921	0.104872	0.101547	0.322242	0.0750125	0.34349	0.404051	0.0961299	0.123858	0.171062	0.0925124	0.308821
MCM10	0.430085	0.241888	0.190719	0.852196	0.174223	0.883345	0.148237	0.527327	0.883043	0.866414	0.329751	0.257108	0.82946	0.919285	0.888065	0.322876	0.305945	0.898712	0.334779	0.236785	0.915483	0.304755	0.896154	0.324908	0.769846	0.438021	0.898036	0.272524	0.358405	0.363734	0.467233	0.0872244	1	0.303025	0.935698	0.900198	0.484308	0.913856	0.886171	0.89744	0.238466	0.919707	0.594574	0.527327	0.322876	0.90739	0.898495	0.913652	0.291719
HOXA10	0.23073	0.231058	0.106068	0.338001	0.173818	0.351899	0.114253	0.295166	0.307086	0.305138	0.314494	0.174262	0.250147	0.383045	0.393258	0.228683	0.125885	0.387175	0.189078	0.064503	0.344019	0.213673	0.361592	0.169085	0.356578	0.218673	0.340024	0.195022	0.231756	0.21183	0.386892	0.128203	0.303025	1	0.346817	0.313032	0.193518	0.34367	0.339385	0.324502	0.244243	0.374822	0.361511	0.295166	0.228683	0.340716	0.308713	0.395697	0.146498
GINS1	0.411457	0.287267	0.157707	0.836763	0.181111	0.869437	0.169378	0.521151	0.894331	0.830756	0.354497	0.221291	0.81158	0.918137	0.9014	0.393682	0.301384	0.911365	0.362796	0.22961	0.900655	0.277776	0.878996	0.308574	0.791804	0.428173	0.880113	0.264267	0.336592	0.31735	0.493547	0.0877092	0.935698	0.346817	1	0.885564	0.489043	0.90593	0.882535	0.900985	0.238041	0.928102	0.614305	0.521151	0.393682	0.905195	0.878434	0.913892	0.309049
TRIP13	0.499903	0.302948	0.217783	0.852868	0.189467	0.890907	0.1404	0.578813	0.825201	0.850698	0.39889	0.288164	0.759151	0.891141	0.868412	0.268712	0.403127	0.886584	0.395176	0.249387	0.911617	0.384701	0.858685	0.376073	0.748859	0.450418	0.876923	0.330507	0.39266	0.435429	0.475108	0.124671	0.900198	0.313032	0.885564	1	0.424934	0.891092	0.900534	0.831038	0.307576	0.88138	0.600128	0.578813	0.268712	0.900908	0.872914	0.885145	0.302007
ZNF714	0.272192	0.26473	0.39379	0.333842	0.285509	0.488281	0.426438	0.472336	0.461566	0.465648	0.219792	0.360132	0.478659	0.488338	0.455688	0.339287	0.306803	0.417187	0.39927	0.450684	0.392836	0.327845	0.484856	0.317129	0.487444	0.358863	0.43991	0.377135	0.183329	0.171706	0.438411	0.272552	0.484308	0.193518	0.489043	0.424934	1	0.451595	0.370356	0.434415	0.263006	0.46203	0.436013	0.472336	0.339287	0.454342	0.528952	0.43876	0.392833
PRC1	0.443209	0.24641	0.171652	0.820197	0.134403	0.876632	0.116836	0.506069	0.861644	0.845292	0.334074	0.255893	0.819577	0.924614	0.917621	0.319174	0.275009	0.915733	0.308041	0.215287	0.888124	0.253729	0.911184	0.24641	0.768915	0.383545	0.864543	0.28963	0.331778	0.338417	0.464055	0.0689921	0.913856	0.34367	0.90593	0.891092	0.451595	1	0.879069	0.893032	0.266488	0.946518	0.580214	0.506069	0.319174	0.932921	0.88779	0.924314	0.27651
CCNB1	0.412878	0.286543	0.162215	0.894402	0.127931	0.880794	0.127594	0.554506	0.820545	0.830262	0.350823	0.284892	0.707661	0.903957	0.897127	0.321938	0.313488	0.897046	0.363819	0.191489	0.939977	0.3217	0.88364	0.343239	0.74847	0.43431	0.859257	0.290498	0.373109	0.376201	0.520077	0.104872	0.886171	0.339385	0.882535	0.900534	0.370356	0.879069	1	0.841644	0.224386	0.887592	0.613503	0.554506	0.321938	0.91348	0.837332	0.921952	0.244379
UHRF1	0.39515	0.293016	0.218853	0.822669	0.151899	0.871453	0.130037	0.551438	0.877323	0.82581	0.274846	0.287478	0.817106	0.88599	0.888891	0.261851	0.324901	0.865887	0.331827	0.227437	0.874169	0.331754	0.891223	0.331711	0.735972	0.339744	0.852929	0.335614	0.328981	0.301397	0.462258	0.101547	0.89744	0.324502	0.900985	0.831038	0.434415	0.893032	0.841644	1	0.240706	0.903419	0.609797	0.551438	0.261851	0.875466	0.854003	0.882273	0.26267
ITGA2	0.486684	0.400927	0.454805	0.146946	0.317317	0.314867	0.362708	0.414533	0.219728	0.312749	0.526672	0.414291	0.340951	0.232413	0.286666	-0.0020039	0.413009	0.250252	0.473648	0.317235	0.224128	0.403655	0.293967	0.242007	0.184358	0.104654	0.260425	0.398908	0.412589	0.486084	0.206242	0.322242	0.238466	0.244243	0.238041	0.307576	0.263006	0.266488	0.224386	0.240706	1	0.303076	0.37724	0.414533	-0.0020039	0.302707	0.3093	0.256872	0.386805
TOP2A	0.450143	0.274315	0.170376	0.833588	0.152584	0.893458	0.138641	0.512354	0.889406	0.858751	0.346247	0.261091	0.8421	0.913898	0.932898	0.348255	0.304725	0.933663	0.323159	0.209697	0.905023	0.296985	0.916114	0.278949	0.794288	0.36635	0.866314	0.289932	0.379902	0.335746	0.470991	0.0750125	0.919707	0.374822	0.928102	0.88138	0.46203	0.946518	0.887592	0.903419	0.303076	1	0.608596	0.512354	0.348255	0.944607	0.903106	0.938468	0.291276
CDCA7	0.405128	0.370297	0.366811	0.586575	0.18885	0.687987	0.365893	0.586126	0.63058	0.574851	0.404006	0.444767	0.510792	0.653873	0.662899	0.294139	0.32423	0.605317	0.486887	0.291089	0.612702	0.468438	0.644999	0.437387	0.626587	0.246234	0.607389	0.421029	0.295479	0.289674	0.472441	0.34349	0.594574	0.361511	0.614305	0.600128	0.436013	0.580214	0.613503	0.609797	0.37724	0.608596	1	0.586126	0.294139	0.603277	0.597631	0.644065	0.25993
PKM2	0.336084	0.419513	0.633749	0.545109	0.345386	0.669716	0.383614	1	0.484072	0.605046	0.32024	0.567148	0.504807	0.570199	0.572094	0.164959	0.580253	0.484799	0.628108	0.590297	0.593697	0.649023	0.562811	0.713798	0.506253	0.391616	0.568114	0.651078	0.23891	0.389959	0.445261	0.404051	0.527327	0.295166	0.521151	0.578813	0.472336	0.506069	0.554506	0.551438	0.414533	0.512354	0.586126	1	0.164959	0.54894	0.60346	0.524862	0.443096
PEG10	0.179035	0.255514	0.00219083	0.273742	0.038694	0.294874	0.306338	0.164959	0.376489	0.190001	0.0921003	0.0738908	0.240632	0.380776	0.397823	1	0.0548492	0.343056	0.235729	0.132587	0.300811	-0.0325587	0.329504	0.133424	0.454804	0.291477	0.229023	0.00237339	0.232376	-0.071909	0.467116	0.0961299	0.322876	0.228683	0.393682	0.268712	0.339287	0.319174	0.321938	0.261851	-0.0020039	0.348255	0.294139	0.164959	1	0.328884	0.303653	0.352392	0.208641
BUB1	0.479743	0.287038	0.216069	0.827126	0.159859	0.893823	0.168408	0.54894	0.856095	0.872016	0.353196	0.300431	0.825015	0.901697	0.906958	0.328884	0.337542	0.920469	0.34147	0.246639	0.912637	0.316513	0.900462	0.314448	0.770619	0.415938	0.858459	0.319965	0.388814	0.390621	0.472139	0.123858	0.90739	0.340716	0.905195	0.900908	0.454342	0.932921	0.91348	0.875466	0.302707	0.944607	0.603277	0.54894	0.328884	1	0.903218	0.922554	0.329712
KIAA1524	0.477034	0.26794	0.3169	0.755918	0.245282	0.886214	0.203423	0.60346	0.833509	0.867788	0.2923	0.353857	0.85519	0.863856	0.876293	0.303653	0.40764	0.863921	0.395301	0.356457	0.859743	0.37021	0.866857	0.391655	0.770206	0.43864	0.863147	0.389702	0.336571	0.387225	0.459343	0.171062	0.898495	0.308713	0.878434	0.872914	0.528952	0.88779	0.837332	0.854003	0.3093	0.903106	0.597631	0.60346	0.303653	0.903218	1	0.871649	0.388002
CDK1	0.439658	0.280794	0.155815	0.871394	0.175144	0.909302	0.137749	0.524862	0.885528	0.848593	0.371713	0.268212	0.756686	0.922698	0.916998	0.352392	0.300471	0.940735	0.340648	0.200072	0.917345	0.293883	0.927191	0.29673	0.826288	0.402397	0.890171	0.292421	0.379009	0.339016	0.519635	0.0925124	0.913652	0.395697	0.913892	0.885145	0.43876	0.924314	0.921952	0.882273	0.256872	0.938468	0.644065	0.524862	0.352392	0.922554	0.871649	1	0.275501
ADORA2B	0.396801	0.344752	0.458653	0.190798	0.344877	0.359745	0.482567	0.443096	0.269334	0.304807	0.29998	0.374904	0.336474	0.295236	0.30242	0.208641	0.347756	0.267769	0.373054	0.459318	0.275931	0.34571	0.273188	0.405887	0.313606	0.203611	0.273002	0.356218	0.122652	0.198291	0.219514	0.308821	0.291719	0.146498	0.309049	0.302007	0.392833	0.27651	0.244379	0.26267	0.386805	0.291276	0.25993	0.443096	0.208641	0.329712	0.388002	0.275501	1
E2F8	0.415448	0.2054	0.116636	0.736989	0.139553	0.797933	0.069601	0.407124	0.866981	0.810691	0.274223	0.153916	0.849756	0.850328	0.868858	0.333874	0.220029	0.859639	0.224857	0.148579	0.815289	0.18302	0.862784	0.17759	0.764899	0.354361	0.80207	0.230566	0.339666	0.295302	0.432169	0.00591542	0.8849	0.323713	0.889965	0.804279	0.447852	0.914517	0.803101	0.881619	0.234903	0.919024	0.535193	0.407124	0.333874	0.88322	0.84896	0.877847	0.241286
KIF15	0.44428	0.240113	0.185334	0.79888	0.173697	0.858227	0.188203	0.498067	0.847097	0.814415	0.352981	0.252577	0.776629	0.883137	0.88386	0.386036	0.264742	0.896334	0.347093	0.213119	0.870566	0.286422	0.866518	0.309889	0.797043	0.413345	0.832394	0.282979	0.348362	0.338738	0.484795	0.0963064	0.881965	0.34594	0.892226	0.844875	0.484801	0.889984	0.852566	0.845167	0.270114	0.916113	0.611479	0.498067	0.386036	0.901175	0.858435	0.907943	0.3234
HOXA10	0.23073	0.231058	0.106068	0.338001	0.173818	0.351899	0.114253	0.295166	0.307086	0.305138	0.314494	0.174262	0.250147	0.383045	0.393258	0.228683	0.125885	0.387175	0.189078	0.064503	0.344019	0.213673	0.361592	0.169085	0.356578	0.218673	0.340024	0.195022	0.231756	0.21183	0.386892	0.128203	0.303025	1	0.346817	0.313032	0.193518	0.34367	0.339385	0.324502	0.244243	0.374822	0.361511	0.295166	0.228683	0.340716	0.308713	0.395697	0.146498
KIF23	0.469778	0.309112	0.259769	0.833431	0.185224	0.917753	0.192044	0.597577	0.879986	0.865958	0.343569	0.320526	0.848147	0.931797	0.942363	0.337009	0.361985	0.91264	0.392706	0.294591	0.911165	0.348174	0.924501	0.360617	0.790092	0.397924	0.881648	0.356916	0.344884	0.364318	0.473122	0.133689	0.919137	0.354616	0.923853	0.898366	0.507877	0.955596	0.890785	0.914191	0.311753	0.952751	0.636906	0.597577	0.337009	0.942891	0.91978	0.929132	0.338765
MKI67	0.438162	0.260296	0.222758	0.845995	0.168102	0.898973	0.142363	0.562811	0.873522	0.838456	0.347382	0.329557	0.796034	0.916546	0.913847	0.329504	0.338852	0.881529	0.348306	0.241505	0.894541	0.327976	1	0.325204	0.775704	0.374733	0.863297	0.349303	0.373439	0.365074	0.502733	0.118536	0.896154	0.361592	0.878996	0.858685	0.484856	0.911184	0.88364	0.891223	0.293967	0.916114	0.644999	0.562811	0.329504	0.900462	0.866857	0.927191	0.273188
PTHLH	0.308138	0.427745	0.506626	0.275214	0.283349	0.41501	0.422544	0.559974	0.278584	0.289536	0.148332	0.46331	0.288098	0.311047	0.354241	0.21009	0.436036	0.290282	0.562033	0.54016	0.306649	0.372806	0.300219	0.482316	0.317927	0.312381	0.309431	0.539624	0.287397	0.244086	0.38416	0.402091	0.284432	0.227707	0.278867	0.314743	0.324214	0.265021	0.299025	0.311821	0.389578	0.288592	0.327654	0.559974	0.21009	0.309912	0.354167	0.310983	0.410227
IGSF3	0.379691	0.324275	0.303285	0.499142	0.258782	0.587832	0.124564	0.564519	0.52768	0.545607	0.140331	0.25644	0.567411	0.53169	0.557104	0.213918	0.472678	0.501249	0.446529	0.404868	0.55669	0.371166	0.519748	0.405013	0.485277	0.335323	0.521017	0.346854	0.278278	0.349646	0.363571	0.141445	0.565892	0.176719	0.558192	0.602898	0.379551	0.532188	0.521905	0.555235	0.285387	0.548703	0.356115	0.564519	0.213918	0.553588	0.605904	0.490944	0.273553
TRIM71	0.437176	0.394011	0.180467	0.341413	0.0434639	0.44116	0.310297	0.281491	0.447971	0.294762	0.342545	0.213712	0.34111	0.464978	0.492239	0.38727	0.112611	0.422686	0.337811	0.0333624	0.387356	0.170358	0.442129	0.184186	0.474153	0.194797	0.371624	0.209848	0.493037	0.203959	0.552326	0.221317	0.420143	0.366654	0.42444	0.405474	0.285351	0.405961	0.436424	0.353294	0.287544	0.438445	0.476894	0.281491	0.38727	0.436347	0.404313	0.461606	0.201691
TTK	0.433851	0.27098	0.164945	0.855044	0.142141	0.884941	0.136761	0.504634	0.873405	0.834041	0.321195	0.256421	0.771936	0.902982	0.912281	0.366989	0.298954	0.933217	0.327413	0.200395	0.911711	0.298739	0.89115	0.299345	0.791635	0.439165	0.865003	0.279456	0.410871	0.36649	0.517247	0.102343	0.91706	0.35893	0.906696	0.894854	0.442828	0.910736	0.913138	0.860622	0.238576	0.931068	0.621458	0.504634	0.366989	0.919956	0.877904	0.925548	0.263245
CD24	0.344607	0.439546	0.367348	0.369973	0.218931	0.473643	0.377443	0.567678	0.362831	0.335833	0.15351	0.465719	0.31202	0.414498	0.442159	0.265532	0.405505	0.35676	0.621986	0.465739	0.398469	0.381609	0.395603	0.474452	0.424463	0.245489	0.351132	0.439184	0.276422	0.209815	0.438688	0.364521	0.361299	0.19165	0.372454	0.414077	0.426583	0.357672	0.402313	0.357763	0.312845	0.371447	0.4702	0.567678	0.265532	0.370471	0.419095	0.381082	0.331765
DAGLA	0.447186	0.401509	0.445295	0.268403	0.224756	0.441601	0.293989	0.521019	0.318848	0.342591	0.39073	0.47681	0.333213	0.390023	0.428804	0.108976	0.442992	0.316012	0.471934	0.35309	0.345103	0.41799	0.391684	0.406625	0.323195	0.215519	0.376858	0.476224	0.330996	0.353958	0.418207	0.32982	0.326099	0.297336	0.349817	0.390514	0.321876	0.343962	0.378684	0.359235	0.424623	0.345479	0.443981	0.521019	0.108976	0.347357	0.390524	0.377424	0.261525
DUSP9	0.302413	0.296516	0.0838298	0.554917	0.100537	0.523048	0.104791	0.323856	0.512995	0.447481	0.30218	0.184116	0.335115	0.569994	0.54512	0.278592	0.140236	0.557263	0.214664	0.0111962	0.555249	0.20242	0.536183	0.272718	0.478227	0.316129	0.508283	0.143435	0.315107	0.227434	0.558476	0.115197	0.497784	0.389021	0.511017	0.491059	0.226792	0.47895	0.547156	0.503722	0.136485	0.495605	0.446585	0.323856	0.278592	0.491572	0.426365	0.570576	0.148426
MEX3A	0.44694	0.41692	0.0878486	0.51102	0.125596	0.535036	0.199999	0.374875	0.457327	0.395849	0.356188	0.235203	0.373996	0.553243	0.552788	0.294871	0.269288	0.559992	0.4865	0.165334	0.524918	0.250687	0.473691	0.35888	0.495124	0.283928	0.4584	0.214527	0.394932	0.288205	0.417034	0.166024	0.496017	0.282467	0.539848	0.534406	0.285524	0.488338	0.512892	0.485037	0.293707	0.515987	0.42287	0.374875	0.294871	0.500606	0.446973	0.520706	0.251582
COL4A5	0.198092	0.120632	0.247918	0.11185	1	0.22996	0.259909	0.345386	0.160818	0.22891	0.211257	0.191134	0.235354	0.158629	0.139607	0.038694	0.411588	0.151586	0.27975	0.339081	0.142206	0.335613	0.168102	0.235694	0.215292	0.288379	0.19596	0.357229	0.063561	0.236476	0.122047	0.225686	0.174223	0.173818	0.181111	0.189467	0.285509	0.134403	0.127931	0.151899	0.317317	0.152584	0.18885	0.345386	0.038694	0.159859	0.245282	0.175144	0.344877
ARID3A	0.337493	0.358047	0.290469	0.434801	0.122047	0.523077	0.364627	0.445261	0.469529	0.402682	0.248377	0.296813	0.34905	0.558081	0.564678	0.467116	0.161821	0.490169	0.387504	0.189594	0.466899	0.184486	0.502733	0.333172	0.574817	0.424438	0.431791	0.332565	0.398928	0.210841	1	0.290097	0.467233	0.386892	0.493547	0.475108	0.438411	0.464055	0.520077	0.462258	0.206242	0.470991	0.472441	0.445261	0.467116	0.472139	0.459343	0.519635	0.219514
HS6ST2	0.206177	0.361741	0.460328	0.124744	0.243412	0.247564	0.539318	0.385145	0.192329	0.160942	0.178526	0.339951	0.121886	0.214594	0.226879	0.248862	0.193211	0.185292	0.387454	0.431559	0.151083	0.283525	0.180754	0.395122	0.276341	0.247746	0.187414	0.384334	0.103836	0.0345169	0.385953	0.365296	0.151245	0.257249	0.182481	0.165467	0.399461	0.158715	0.155828	0.152826	0.225027	0.16531	0.331604	0.385145	0.248862	0.17473	0.202794	0.205368	0.382881
CEP55	0.474595	0.369176	0.32146	0.853015	0.22996	1	0.223385	0.669716	0.85508	0.846605	0.355024	0.389528	0.762412	0.898896	0.907473	0.294874	0.43516	0.886168	0.464764	0.359592	0.909802	0.45123	0.898973	0.472649	0.801588	0.429609	0.880934	0.441291	0.391782	0.387422	0.523077	0.210228	0.883345	0.351899	0.869437	0.890907	0.488281	0.876632	0.880794	0.871453	0.314867	0.893458	0.687987	0.669716	0.294874	0.893823	0.886214	0.909302	0.359745
E2F5	0.507818	0.378687	0.277908	0.266647	0.276499	0.384419	0.228985	0.328216	0.321964	0.308022	0.279497	0.283013	0.347852	0.335028	0.325948	0.0461302	0.476884	0.307778	0.376125	0.202687	0.3251	0.288099	0.291916	0.302111	0.293477	0.257834	0.333347	0.270774	0.402848	0.380259	0.234234	0.210246	0.352775	0.0528065	0.317333	0.419156	0.216394	0.307213	0.342474	0.325682	0.413567	0.308845	0.268112	0.328216	0.0461302	0.372776	0.383544	0.303236	0.321593
GAD1	0.274963	0.207451	0.290575	0.292765	0.263937	0.329898	0.0995626	0.427301	0.225929	0.356469	0.367614	0.393338	0.247051	0.275275	0.256153	-0.0877248	0.409629	0.283792	0.279614	0.287904	0.322536	0.464647	0.295421	0.314621	0.195647	0.19437	0.336274	0.277401	0.238538	0.419318	0.152077	0.148224	0.233189	0.246509	0.244878	0.333499	0.17476	0.235113	0.29617	0.248755	0.400966	0.249943	0.275456	0.427301	-0.0877248	0.288639	0.301097	0.286213	0.238942
UHRF1	0.39515	0.293016	0.218853	0.822669	0.151899	0.871453	0.130037	0.551438	0.877323	0.82581	0.274846	0.287478	0.817106	0.88599	0.888891	0.261851	0.324901	0.865887	0.331827	0.227437	0.874169	0.331754	0.891223	0.331711	0.735972	0.339744	0.852929	0.335614	0.328981	0.301397	0.462258	0.101547	0.89744	0.324502	0.900985	0.831038	0.434415	0.893032	0.841644	1	0.240706	0.903419	0.609797	0.551438	0.261851	0.875466	0.854003	0.882273	0.26267
PLEKHG4	0.344883	0.423133	0.484373	0.326894	0.23134	0.457175	0.458062	0.564447	0.34699	0.343724	0.319565	0.430292	0.272692	0.439689	0.443963	0.287997	0.320517	0.354376	0.487128	0.409754	0.338421	0.411447	0.388334	0.431417	0.474027	0.273203	0.387992	0.465724	0.236228	0.172611	0.473628	0.464252	0.325853	0.351793	0.351591	0.349414	0.441893	0.358538	0.355207	0.353846	0.333401	0.359501	0.542258	0.564447	0.287997	0.360636	0.374016	0.395875	0.350627
DLX6	0.29993	0.333538	0.128316	0.310948	0.235477	0.325239	0.36294	0.277855	0.309786	0.247125	0.330992	0.281683	0.198263	0.338343	0.34485	0.324667	0.151306	0.346198	0.332291	0.14857	0.309358	0.19877	0.302952	0.172706	0.320843	0.216835	0.27373	0.120768	0.26529	0.175436	0.342648	0.191627	0.285021	0.36694	0.338113	0.307042	0.221065	0.281653	0.359991	0.27159	0.336835	0.314716	0.41612	0.277855	0.324667	0.324063	0.251248	0.361676	0.25131
FRAS1	0.25763	0.426733	0.508995	0.0809329	0.259909	0.223385	1	0.383614	0.159593	0.129076	0.249283	0.415937	0.140623	0.195842	0.220202	0.306338	0.220275	0.118745	0.475485	0.436983	0.118258	0.293107	0.142363	0.378202	0.250235	0.178564	0.127241	0.363775	0.1485	0.103021	0.364627	0.497722	0.148237	0.114253	0.169378	0.1404	0.426438	0.116836	0.127594	0.130037	0.362708	0.138641	0.365893	0.383614	0.306338	0.168408	0.203423	0.137749	0.482567
IGF2BP2	0.334393	0.489073	0.270187	0.416156	0.0665731	0.499411	0.383521	0.448714	0.47565	0.32962	0.240803	0.339117	0.313612	0.522162	0.517571	0.473157	0.258621	0.456509	0.470257	0.279963	0.456306	0.227206	0.433292	0.419153	0.553056	0.348428	0.396064	0.274034	0.34719	0.156915	0.631846	0.27831	0.429204	0.343627	0.464247	0.470939	0.355276	0.4303	0.480408	0.414098	0.163731	0.443091	0.477936	0.448714	0.473157	0.450846	0.426289	0.483935	0.267487
TOP2A	0.450143	0.274315	0.170376	0.833588	0.152584	0.893458	0.138641	0.512354	0.889406	0.858751	0.346247	0.261091	0.8421	0.913898	0.932898	0.348255	0.304725	0.933663	0.323159	0.209697	0.905023	0.296985	0.916114	0.278949	0.794288	0.36635	0.866314	0.289932	0.379902	0.335746	0.470991	0.0750125	0.919707	0.374822	0.928102	0.88138	0.46203	0.946518	0.887592	0.903419	0.303076	1	0.608596	0.512354	0.348255	0.944607	0.903106	0.938468	0.291276
ZNF695	0.305631	0.229998	0.237372	0.471594	0.199091	0.531274	0.236184	0.412592	0.466186	0.50249	0.306151	0.254516	0.437633	0.537545	0.529685	0.269994	0.278109	0.522199	0.377633	0.303408	0.510013	0.266243	0.520479	0.287571	0.523057	0.364202	0.50101	0.341717	0.206636	0.280296	0.438101	0.204565	0.509936	0.295339	0.52112	0.515527	0.527617	0.525286	0.497406	0.465348	0.236049	0.510931	0.41913	0.412592	0.269994	0.516698	0.519754	0.519374	0.268512
POLQ	0.430248	0.243414	0.193282	0.816919	0.192018	0.882802	0.135793	0.507626	0.87354	0.87096	0.292342	0.240968	0.833127	0.912058	0.899899	0.323881	0.327928	0.891907	0.304094	0.244215	0.883019	0.308033	0.901661	0.304664	0.778985	0.422621	0.890532	0.296811	0.344511	0.364634	0.452548	0.0929703	0.926388	0.34039	0.911848	0.878928	0.495415	0.919643	0.854444	0.89245	0.246331	0.927753	0.575968	0.507626	0.323881	0.907765	0.916693	0.905498	0.297525
IGDCC4	0.375482	0.392607	0.599881	0.303222	0.210547	0.470379	0.56734	0.588822	0.378137	0.343532	0.367043	0.511234	0.323351	0.429443	0.466998	0.244915	0.323163	0.338853	0.546125	0.375431	0.343491	0.440604	0.394959	0.457352	0.447041	0.265045	0.373332	0.577735	0.31858	0.246861	0.560422	0.496054	0.349647	0.338844	0.359353	0.389434	0.450285	0.350908	0.357605	0.364264	0.441502	0.355357	0.586132	0.588822	0.244915	0.361181	0.412186	0.383033	0.349475
FANCD2	0.439732	0.278143	0.235735	0.831793	0.182167	0.880997	0.208004	0.549553	0.881778	0.842065	0.333556	0.27223	0.802547	0.91684	0.885156	0.357849	0.336149	0.884439	0.373909	0.269978	0.898648	0.341656	0.881703	0.341462	0.804767	0.461498	0.874572	0.29524	0.354544	0.366628	0.494592	0.145582	0.921884	0.31901	0.914427	0.901459	0.529368	0.905116	0.864445	0.865855	0.261782	0.901231	0.605652	0.549553	0.357849	0.903303	0.90244	0.900042	0.3406
CENPA	0.381428	0.276847	0.138248	0.911217	0.144519	0.903386	0.130838	0.57025	0.826063	0.84004	0.33549	0.267755	0.711383	0.914154	0.909273	0.352128	0.340498	0.907863	0.373836	0.244443	0.939117	0.327745	0.890521	0.364306	0.773485	0.442695	0.87605	0.294691	0.332934	0.353279	0.501438	0.0836595	0.890033	0.352243	0.896105	0.885433	0.405697	0.888835	0.935513	0.867013	0.208863	0.905238	0.600092	0.57025	0.352128	0.909053	0.859551	0.922947	0.265629
ESRP1	0.0430007	0.333222	0.454582	-0.0416815	0.218595	0.110105	0.520598	0.306044	0.0290752	-0.0249276	0.00252915	0.308753	-0.0111949	0.0119658	0.0536267	0.119551	0.22834	-0.0213733	0.360404	0.553098	-0.0214592	0.252228	0.00227273	0.333957	0.0913326	-0.00123714	-0.00145273	0.373045	-0.076373	-0.115156	0.146359	0.400187	-0.0409487	0.0606231	-0.0108083	-0.0134444	0.279647	-0.0132853	-0.0236348	0.0393558	0.111891	-0.0367582	0.232835	0.306044	0.119551	-0.00671993	0.0286708	-0.0251913	0.296911
PEG10	0.179035	0.255514	0.00219083	0.273742	0.038694	0.294874	0.306338	0.164959	0.376489	0.190001	0.0921003	0.0738908	0.240632	0.380776	0.397823	1	0.0548492	0.343056	0.235729	0.132587	0.300811	-0.0325587	0.329504	0.133424	0.454804	0.291477	0.229023	0.00237339	0.232376	-0.071909	0.467116	0.0961299	0.322876	0.228683	0.393682	0.268712	0.339287	0.319174	0.321938	0.261851	-0.0020039	0.348255	0.294139	0.164959	1	0.328884	0.303653	0.352392	0.208641
SNHG4	1	0.409517	0.305718	0.296425	0.198092	0.474595	0.25763	0.336084	0.419939	0.377491	0.402277	0.396272	0.466669	0.439913	0.475695	0.179035	0.335029	0.435968	0.412345	0.222494	0.396321	0.323211	0.438162	0.304284	0.375101	0.2305	0.414497	0.304447	0.442736	0.407977	0.337493	0.277051	0.430085	0.23073	0.411457	0.499903	0.272192	0.443209	0.412878	0.39515	0.486684	0.450143	0.405128	0.336084	0.179035	0.479743	0.477034	0.439658	0.396801
KIF14	0.458778	0.282256	0.223842	0.733608	0.174279	0.845754	0.112332	0.47334	0.812827	0.805048	0.279878	0.274307	0.791145	0.84276	0.883934	0.296201	0.303214	0.892669	0.294348	0.229654	0.812884	0.264766	0.877795	0.247515	0.737552	0.333831	0.797905	0.334362	0.379223	0.3362	0.478643	0.113756	0.836332	0.382033	0.845042	0.810447	0.454348	0.895419	0.818469	0.859792	0.318034	0.91017	0.552979	0.47334	0.296201	0.886049	0.847176	0.882627	0.262347
CACNG4	0.245144	0.327404	0.135322	0.182307	0.206495	0.234632	0.381331	0.211381	0.199476	0.155259	0.412843	0.241556	0.0703427	0.229371	0.243719	0.16753	0.14795	0.23866	0.333896	0.133459	0.180842	0.18088	0.170738	0.204729	0.268459	0.159799	0.165346	0.0846584	0.184887	0.172608	0.246727	0.195577	0.142921	0.251598	0.206874	0.206866	0.170158	0.16799	0.194924	0.12686	0.34784	0.202292	0.387565	0.211381	0.16753	0.187486	0.152267	0.225864	0.192238
SGOL1	0.427589	0.213907	0.142375	0.813926	0.186011	0.861264	0.0967741	0.466265	0.855168	0.853652	0.296332	0.198563	0.816907	0.891019	0.890554	0.319732	0.298852	0.909142	0.27447	0.194091	0.889515	0.260027	0.883461	0.267779	0.768176	0.424728	0.855384	0.2476	0.351599	0.358957	0.430882	0.0503305	0.917328	0.322757	0.906561	0.87713	0.431398	0.918208	0.885154	0.865153	0.229414	0.929267	0.546297	0.466265	0.319732	0.925385	0.896133	0.91102	0.281636
TFAP2A	0.240571	0.250702	0.188035	0.312075	0.234954	0.368959	0.192605	0.423072	0.279947	0.301079	0.121342	0.295313	0.269532	0.328012	0.331117	0.0343996	0.294637	0.297396	0.328967	0.23678	0.3249	0.257851	0.330457	0.226102	0.334578	0.177006	0.304103	0.347622	0.128928	0.174851	0.204919	0.226433	0.276883	0.217436	0.282445	0.339838	0.236581	0.313124	0.313184	0.330735	0.232829	0.294319	0.259783	0.423072	0.0343996	0.320254	0.328192	0.306325	0.26166
C3orf52	0.222494	0.324483	0.621872	0.161231	0.339081	0.359592	0.436983	0.590297	0.195503	0.289174	0.0871673	0.493171	0.275319	0.229235	0.266901	0.132587	0.496407	0.193507	0.527655	1	0.227515	0.435847	0.241505	0.561915	0.231131	0.253987	0.249356	0.549881	0.00278316	0.200794	0.189594	0.369667	0.236785	0.064503	0.22961	0.249387	0.450684	0.215287	0.191489	0.227437	0.317235	0.209697	0.291089	0.590297	0.132587	0.246639	0.356457	0.200072	0.459318
IGDCC3	0.312839	0.237972	0.0761088	0.324383	0.122176	0.293367	0.395467	0.211759	0.273484	0.222626	0.502166	0.185233	0.169279	0.336531	0.315178	0.219946	0.0128201	0.307296	0.297766	-0.0194755	0.298749	0.184575	0.289475	0.11724	0.311316	0.248572	0.283055	0.0839082	0.280079	0.225721	0.374104	0.212151	0.273537	0.289283	0.301223	0.303871	0.177371	0.274937	0.321896	0.223125	0.37639	0.287909	0.416787	0.211759	0.219946	0.296181	0.239815	0.328644	0.181241
HOXA10	0.23073	0.231058	0.106068	0.338001	0.173818	0.351899	0.114253	0.295166	0.307086	0.305138	0.314494	0.174262	0.250147	0.383045	0.393258	0.228683	0.125885	0.387175	0.189078	0.064503	0.344019	0.213673	0.361592	0.169085	0.356578	0.218673	0.340024	0.195022	0.231756	0.21183	0.386892	0.128203	0.303025	1	0.346817	0.313032	0.193518	0.34367	0.339385	0.324502	0.244243	0.374822	0.361511	0.295166	0.228683	0.340716	0.308713	0.395697	0.146498
AURKB	0.361078	0.312897	0.124523	0.906907	0.106911	0.863672	0.156412	0.520248	0.815738	0.772467	0.392585	0.273357	0.611789	0.894705	0.858178	0.345346	0.268279	0.877982	0.338121	0.145427	0.914045	0.308586	0.850828	0.349031	0.756221	0.418439	0.839427	0.23723	0.367937	0.320978	0.551539	0.115627	0.850023	0.365061	0.8538	0.849562	0.362946	0.830809	0.914826	0.823327	0.179631	0.835582	0.639403	0.520248	0.345346	0.846494	0.762838	0.907791	0.236831
ELOVL7	0.236515	0.410515	0.383048	0.302586	0.316409	0.442554	0.305876	0.545661	0.394336	0.381543	0.0449687	0.382664	0.381255	0.381552	0.437895	0.225443	0.448287	0.339588	0.430277	0.561736	0.368847	0.296941	0.374631	0.421881	0.397769	0.180118	0.348876	0.420821	0.0444986	0.132405	0.306966	0.257693	0.355901	0.192785	0.408382	0.367157	0.384378	0.393908	0.378973	0.437452	0.233739	0.393991	0.350629	0.545661	0.225443	0.393173	0.435995	0.369222	0.326778
FAM72A	0.45901	0.226677	0.214614	0.673248	0.181586	0.791457	0.0958388	0.422564	0.765553	0.761909	0.251792	0.230905	0.756213	0.779716	0.834287	0.263241	0.259477	0.865427	0.243658	0.227806	0.766015	0.260527	0.787913	0.243056	0.708159	0.334087	0.760492	0.322846	0.352748	0.308881	0.446124	0.111419	0.792897	0.358581	0.795157	0.770471	0.413099	0.844375	0.766351	0.79836	0.271624	0.859495	0.503064	0.422564	0.263241	0.843171	0.820542	0.831749	0.291226
IGSF3	0.379691	0.324275	0.303285	0.499142	0.258782	0.587832	0.124564	0.564519	0.52768	0.545607	0.140331	0.25644	0.567411	0.53169	0.557104	0.213918	0.472678	0.501249	0.446529	0.404868	0.55669	0.371166	0.519748	0.405013	0.485277	0.335323	0.521017	0.346854	0.278278	0.349646	0.363571	0.141445	0.565892	0.176719	0.558192	0.602898	0.379551	0.532188	0.521905	0.555235	0.285387	0.548703	0.356115	0.564519	0.213918	0.553588	0.605904	0.490944	0.273553
TRIM71	0.437176	0.394011	0.180467	0.341413	0.0434639	0.44116	0.310297	0.281491	0.447971	0.294762	0.342545	0.213712	0.34111	0.464978	0.492239	0.38727	0.112611	0.422686	0.337811	0.0333624	0.387356	0.170358	0.442129	0.184186	0.474153	0.194797	0.371624	0.209848	0.493037	0.203959	0.552326	0.221317	0.420143	0.366654	0.42444	0.405474	0.285351	0.405961	0.436424	0.353294	0.287544	0.438445	0.476894	0.281491	0.38727	0.436347	0.404313	0.461606	0.201691
IGF2BP3	0.397728	0.243841	0.204352	0.532638	0.143601	0.568294	0.127835	0.409648	0.562091	0.539313	0.231908	0.194396	0.501889	0.589198	0.584334	0.374205	0.272947	0.543818	0.290283	0.204177	0.601621	0.275357	0.569335	0.335664	0.549142	0.415758	0.55731	0.259639	0.370431	0.367084	0.48108	0.0828963	0.576866	0.314275	0.549321	0.593133	0.324295	0.536073	0.585803	0.492889	0.173642	0.566472	0.377005	0.409648	0.374205	0.570922	0.582922	0.561047	0.223761
LYPD1	0.357131	0.300145	0.339017	0.425685	0.129056	0.493777	0.255915	0.47023	0.414218	0.413326	0.324447	0.348382	0.360778	0.447784	0.449379	0.118928	0.376889	0.404443	0.391024	0.283671	0.430523	0.349139	0.445615	0.331822	0.377209	0.255051	0.459686	0.393217	0.393176	0.39312	0.401505	0.203279	0.403966	0.264919	0.420981	0.455757	0.307373	0.398747	0.444786	0.44874	0.391858	0.415842	0.40589	0.47023	0.118928	0.422449	0.428987	0.428378	0.309387
IQGAP3	0.43422	0.303219	0.193756	0.634064	0.056655	0.722738	0.00873385	0.457941	0.666062	0.642886	0.175561	0.369309	0.614709	0.70342	0.749272	0.157847	0.335869	0.76243	0.27611	0.224532	0.713565	0.263633	0.721409	0.303347	0.590009	0.230984	0.681674	0.351165	0.399685	0.335582	0.413874	0.103137	0.67509	0.337941	0.666814	0.688448	0.326994	0.719721	0.695949	0.715012	0.248577	0.727163	0.446845	0.457941	0.157847	0.716495	0.662125	0.724419	0.156544
ITPR3	0.301404	0.35034	0.70838	0.148248	0.286013	0.444196	0.391814	0.63275	0.333882	0.33176	0.113744	0.543974	0.408618	0.312435	0.380764	0.0854858	0.446054	0.267539	0.468597	0.684114	0.26249	0.501603	0.358137	0.514889	0.338596	0.152387	0.294594	0.671997	0.0865718	0.178606	0.273288	0.429465	0.284627	0.209812	0.300078	0.291704	0.461543	0.327243	0.240754	0.379204	0.374882	0.326546	0.422431	0.63275	0.0854858	0.333245	0.422668	0.291802	0.448896
CDCA8	0.408335	0.264281	0.179409	0.858831	0.142165	0.887258	0.111405	0.536499	0.844584	0.850357	0.295432	0.256618	0.826512	0.909464	0.91245	0.33819	0.304301	0.91634	0.311715	0.224281	0.943447	0.324652	0.891919	0.330642	0.743375	0.41732	0.870751	0.295786	0.339882	0.364439	0.450726	0.0908559	0.913083	0.358537	0.920965	0.879214	0.428561	0.921245	0.906614	0.891588	0.216351	0.931948	0.571131	0.536499	0.33819	0.930085	0.881387	0.90411	0.280211
ROBO1	0.442736	0.425898	0.165833	0.306515	0.063561	0.391782	0.1485	0.23891	0.363581	0.308676	0.286971	0.222729	0.329541	0.37091	0.379711	0.232376	0.257554	0.38754	0.312202	0.00278316	0.357797	0.203274	0.373439	0.145391	0.362887	0.252715	0.323785	0.200949	1	0.361476	0.398928	0.103609	0.358405	0.231756	0.336592	0.39266	0.183329	0.331778	0.373109	0.328981	0.412589	0.379902	0.295479	0.23891	0.232376	0.388814	0.336571	0.379009	0.122652
IGF2BP1	0.371852	0.33267	0.140649	0.466264	0.158183	0.482545	0.338529	0.354868	0.484273	0.392852	0.412103	0.251032	0.333029	0.528068	0.534512	0.37312	0.123174	0.518241	0.337176	0.0853442	0.48297	0.179544	0.469807	0.288294	0.531221	0.358733	0.455105	0.199274	0.297017	0.31593	0.588575	0.282349	0.446182	0.423021	0.510323	0.473267	0.292175	0.44561	0.522169	0.408894	0.2666	0.461516	0.533507	0.354868	0.37312	0.462761	0.422697	0.516273	0.184492
HMGA2	0.277257	0.358586	0.387699	0.300978	0.201075	0.388334	0.445947	0.457925	0.320717	0.289065	0.281613	0.343359	0.295044	0.377241	0.384575	0.366668	0.249206	0.315628	0.413049	0.325175	0.340627	0.293393	0.348062	0.377537	0.368789	0.269851	0.302029	0.362535	0.221317	0.137738	0.430141	0.306678	0.314204	0.297542	0.330749	0.356966	0.320668	0.310793	0.336585	0.294532	0.330806	0.331475	0.403161	0.457925	0.366668	0.340062	0.364314	0.363245	0.419292
DAGLA	0.447186	0.401509	0.445295	0.268403	0.224756	0.441601	0.293989	0.521019	0.318848	0.342591	0.39073	0.47681	0.333213	0.390023	0.428804	0.108976	0.442992	0.316012	0.471934	0.35309	0.345103	0.41799	0.391684	0.406625	0.323195	0.215519	0.376858	0.476224	0.330996	0.353958	0.418207	0.32982	0.326099	0.297336	0.349817	0.390514	0.321876	0.343962	0.378684	0.359235	0.424623	0.345479	0.443981	0.521019	0.108976	0.347357	0.390524	0.377424	0.261525
LIN28B	0.195179	0.0845207	0.116886	0.405892	0.215455	0.430288	0.0880636	0.266479	0.441619	0.466672	0.127554	0.0319264	0.417235	0.445795	0.397555	0.24502	0.118356	0.442425	0.0866662	0.149734	0.463078	0.110529	0.395921	0.191761	0.432242	0.556515	0.455414	0.165726	0.245274	0.318302	0.384465	0.00959573	0.487831	0.158407	0.458337	0.466847	0.304587	0.437986	0.440008	0.379272	0.0849856	0.427214	0.087862	0.266479	0.24502	0.471916	0.466898	0.418198	0.239036
[truncated: 55 more columns]

## Sheet: P
P	SNHG4	SOX9	SLC6A6	BIRC5	COL4A5	CEP55	FRAS1	PKM2	HELLS	SHCBP1	ACCN2	SLC7A1	CLSPN	C15orf42	GTSE1	PEG10	SLC38A1	NUF2	SOX4	C3orf52	KIF2C	LRP8	MKI67	SLC1A5	RTKN2	CLEC2L	ORC6L	ADAM12	ROBO1	SLC7A11	ARID3A	RAP1GAP2	MCM10	HOXA10	GINS1	TRIP13	ZNF714	PRC1	CCNB1	UHRF1	ITGA2	TOP2A	CDCA7	PKM2	PEG10	BUB1	KIAA1524	CDK1	ADORA2B
SNHG4	0	5.30201e-15	2.58449e-07	9.05563e-07	0.03155	1.52078e-21	0.000102744	3.01774e-09	5.90979e-16	2.7386e-12	2.32463e-14	7.73078e-14	1.13843e-20	7.06156e-18	1.1446e-21	0.135585	3.54595e-09	1.72573e-17	2.94289e-15	0.00365536	7.66067e-14	2.10874e-08	1.05092e-17	3.15134e-07	4.24087e-12	0.00174635	1.87899e-15	3.08599e-07	3.68864e-18	7.29714e-15	2.42423e-09	1.04765e-05	6.46027e-17	0.00171525	3.54276e-15	1.65336e-24	1.87322e-05	3.3091e-18	2.63503e-15	9.62348e-14	6.28892e-23	6.50294e-19	1.30975e-14	3.01774e-09	0.135585	3.97767e-22	8.08787e-22	7.48045e-18	6.96449e-14
SOX9	1.55166e-18	0	2.43251e-08	0.000252133	1	1.23447e-11	1.35576e-16	6.47425e-16	6.21806e-06	0.146456	0.000348726	2.45209e-15	0.00452812	9.53291e-08	2.49033e-10	0.000129568	3.08977e-10	3.07316e-06	4.03765e-29	1.75061e-08	2.55905e-06	9.21259e-09	7.60867e-05	2.08496e-14	1.91143e-07	0.11748	0.00815867	2.10068e-07	1.62724e-16	0.780962	8.53214e-11	1.32276e-10	0.000561054	0.00166563	2.90253e-06	3.75386e-07	4.54425e-05	0.000349276	3.18839e-06	1.38989e-06	3.04929e-14	1.45732e-05	1.00907e-11	6.47425e-16	0.000129568	2.99195e-06	3.12185e-05	6.60989e-06	7.67724e-10
SLC6A6	1.33152e-10	1.12564e-11	0	1	0.000299123	2.7182e-08	1.2336e-25	3.14653e-45	0.0696702	2.88654e-06	0.104943	4.98777e-32	3.19649e-07	0.0719397	0.000175761	1	3.19809e-20	1	9.40432e-21	5.69486e-43	0.141272	8.02968e-29	0.00357638	9.68496e-36	0.125991	0.542574	0.00215574	2.20092e-58	0.336505	4.79404e-06	1.93496e-06	2.69452e-25	0.056379	1	0.562573	0.00568256	1.25434e-13	0.225836	0.426406	0.00514637	2.12208e-19	0.247739	1.87859e-11	3.14653e-45	1	0.00669442	5.31929e-08	0.635063	8.31225e-20
BIRC5	5.00864e-10	1.9963e-07	0.158217	0	1	2.77805e-117	1	1.79881e-30	1.02912e-83	1.57897e-93	1.00293e-11	0.00906827	1.13542e-40	2.13199e-132	1.05162e-106	1.55987e-05	1.0716e-06	2.00553e-122	1.74486e-08	0.456561	3.81556e-186	5.46309e-09	2.3059e-113	3.3705e-10	6.28632e-62	3.16507e-16	1.63132e-115	0.00329759	2.32332e-07	1.40938e-10	2.24726e-17	1	8.14736e-117	2.24022e-09	1.69436e-108	3.36814e-117	4.26098e-09	1.74433e-100	1.70996e-145	1.25698e-101	1	6.79916e-107	8.35744e-37	1.79881e-30	1.55987e-05	9.86938e-104	8.38121e-76	1.35873e-128	0.0560666
COL4A5	4.0815e-05	0.0130366	2.4084e-07	0.0214014	0	0.00184252	7.94414e-05	6.95474e-10	0.468213	0.00202216	0.0102732	0.0545809	0.00109146	0.53942	1	1	3.44788e-15	0.813676	7.53052e-06	1.89605e-09	1	3.24163e-09	0.287385	0.00105559	0.00719305	2.5347e-06	0.0379487	9.79128e-11	1	0.000978723	1	0.0027375	0.189599	0.194488	0.11748	0.0621335	3.64431e-06	1	1	0.802703	5.01066e-08	0.780962	0.0651053	6.95474e-10	1	0.501059	0.000394911	0.178556	7.53034e-10
CEP55	3.79627e-25	4.18181e-15	1.26604e-11	5.72439e-121	1.75478e-06	0	0.00339103	1.0409e-52	1.78592e-118	1.07215e-113	1.41917e-10	2.84803e-13	6.2042e-78	2.9724e-149	6.05655e-157	1.10081e-06	2.07229e-17	4.98051e-139	1.83214e-20	6.587e-11	3.65615e-159	5.02118e-19	2.5596e-149	2.50029e-21	2.05437e-92	7.18465e-17	3.55701e-135	5.1395e-18	1.84974e-13	4.25196e-13	1.89103e-27	0.0112493	6.30107e-137	2.38809e-10	2.62276e-127	1.09595e-142	4.08385e-23	3.86049e-132	4.48773e-135	1.24121e-128	7.17525e-08	1.00138e-144	6.30096e-57	1.0409e-52	1.10081e-06	5.07044e-145	4.59825e-139	1.10846e-158	6.4182e-11
FRAS1	7.70195e-08	3.78598e-20	2.93296e-29	0.0964434	5.85419e-08	3.49231e-06	0	8.76079e-13	0.508132	1	0.00025886	1.38784e-15	1	0.0382558	0.00454716	2.38047e-07	0.00452812	1	1.20829e-21	1.37155e-17	1	1.37401e-06	1	2.39954e-12	0.000234045	0.139183	1	3.19546e-11	0.990038	1	2.75615e-11	3.0469e-24	0.990718	1	0.264726	1	1.44631e-16	1	1	1	3.83687e-11	1	2.20399e-11	8.76079e-13	2.38047e-07	0.281603	0.0202303	1	1.8859e-22
PKM2	1.25374e-12	1.84399e-19	6.87165e-49	4.13045e-34	2.69877e-13	2.26233e-56	2.80256e-16	0	1.26339e-22	6.19491e-40	3.25503e-08	1.00674e-33	4.11675e-25	3.41902e-34	1.73594e-34	0.353967	8.87345e-36	1.04261e-22	3.8206e-44	2.03345e-37	5.49087e-38	2.78542e-48	4.60045e-33	1.89962e-63	2.7207e-25	1.90546e-13	7.1686e-34	1.04934e-48	0.000764203	2.62371e-13	2.05109e-18	1.62632e-14	5.13777e-28	1.06355e-06	3.38601e-27	1.50855e-35	2.70784e-21	2.86757e-25	7.92051e-32	2.21812e-31	1.86625e-15	4.63458e-26	9.89621e-37	0	0.353967	5.09358e-31	1.17178e-39	1.09628e-27	3.39658e-18
HELLS	1.68131e-19	3.9305e-09	0.000100679	2.19242e-87	0.000902144	3.67398e-122	0.000988584	3.10874e-26	0	5.05654e-79	7.27003e-07	0.000105135	1.23619e-87	7.33023e-125	5.13985e-124	3.28857e-12	7.14506e-06	6.13895e-120	4.47127e-08	0.0392386	6.54821e-111	7.68752e-06	5.14403e-130	1.22335e-06	1.67076e-88	9.19274e-11	1.45484e-104	1.50469e-05	3.30527e-11	1.72593e-05	5.5322e-21	1	1.05011e-136	2.15086e-07	1.95086e-145	8.13963e-103	4.05582e-20	2.16983e-122	1.20792e-100	1.27987e-132	0.00473546	1.64567e-141	1.28662e-44	1.26339e-22	3.28857e-12	4.55862e-119	7.45016e-107	1.50887e-138	2.65033e-05
SHCBP1	8.96431e-16	0.000236219	1.75473e-09	3.3389e-97	1.96136e-06	2.21977e-117	0.00786103	1.36212e-43	1.08161e-82	0	1.83611e-09	2.27549e-07	3.94285e-88	1.23895e-107	2.83264e-95	0.0599659	1.67402e-12	1.35584e-108	3.50611e-07	2.28468e-06	2.96433e-125	1.50653e-14	2.28964e-109	1.49306e-11	7.85524e-59	2.29522e-16	3.52705e-136	9.25738e-12	1.72192e-07	5.67526e-19	2.14233e-14	1	2.30731e-125	2.80537e-07	1.71576e-105	5.74915e-116	1.4693e-20	5.55485e-113	2.99164e-105	4.18657e-103	9.68023e-08	1.21977e-120	6.41406e-35	6.19491e-40	0.0599659	5.25157e-129	3.05851e-126	8.62509e-115	2.93846e-07
ACCN2	6.94334e-18	2.85607e-07	0.000159004	3.3837e-15	1.17812e-05	5.20223e-14	2.05771e-07	1.52675e-11	3.96187e-10	7.42056e-13	0	0.682301	0.000927218	4.53809e-13	3.4633e-10	1	0.00066798	1.94979e-10	1.99054e-05	1	2.53567e-11	1.57476e-10	5.02015e-10	0.120122	4.09388e-06	0.00446859	1.47594e-11	1	3.01722e-06	1.07325e-13	0.000284662	0.075707	7.95175e-09	7.55531e-08	1.54997e-10	4.59095e-14	0.00471003	4.11678e-09	2.85269e-10	1.36478e-05	6.28843e-28	6.04211e-10	1.64068e-14	3.25503e-08	1	1.92698e-10	1.52877e-06	7.82379e-12	5.61038e-07
SLC7A1	2.34124e-17	7.10338e-19	1.1305e-35	1.02815e-05	7.62303e-05	8.90566e-17	3.98337e-19	2.25829e-37	7.91679e-08	1.16037e-10	0.00142146	0	6.10602e-06	9.98187e-07	4.69486e-09	1	1.78864e-24	0.000141944	1.504e-27	1.07557e-23	2.5347e-06	2.43193e-19	8.17577e-09	4.64638e-30	0.000423699	1	1.21904e-05	3.02887e-27	0.00357955	3.61513e-11	8.6045e-07	2.14442e-18	0.000108306	0.189599	0.00410641	2.6004e-06	5.99757e-11	0.000124055	3.93644e-06	2.82931e-06	1.96211e-15	6.94895e-05	2.30026e-18	1.00674e-33	1	5.2821e-07	1.72485e-10	3.02145e-05	4.39633e-12
CLSPN	2.90193e-24	4.80331e-06	1.66484e-10	2.49214e-44	9.82408e-07	1.32852e-81	0.00375511	9.84396e-29	2.63075e-91	8.38548e-92	8.16932e-07	3.85725e-09	0	1.53106e-75	2.63288e-81	0.000637851	8.98829e-09	5.56958e-71	1.45681e-06	1.29193e-05	1.39866e-75	3.92635e-09	3.60289e-90	2.74583e-05	4.74376e-46	2.58293e-08	6.84847e-72	1.17969e-10	8.1884e-09	2.98353e-10	3.81826e-10	1	7.36914e-105	0.000236052	1.23185e-96	7.43012e-77	5.2875e-22	3.35226e-100	7.81903e-62	4.42477e-99	1.41852e-09	2.8425e-111	7.31415e-26	4.11675e-25	0.000637851	9.96398e-103	1.54142e-118	4.73245e-76	2.83951e-09
C15orf42	1.90338e-21	4.65474e-11	0.000104109	4.29403e-136	0.00106185	5.7998e-153	5.0073e-05	7.63174e-38	1.49322e-128	2.58545e-111	1.44021e-16	5.55474e-10	3.28554e-79	0	4.90237e-175	1.49136e-12	2.52895e-08	6.73461e-150	3.63415e-13	0.00196905	2.13412e-169	8.31909e-09	6.06298e-166	3.37366e-10	2.17857e-96	1.36907e-19	5.25336e-140	4.26649e-07	9.0452e-12	3.4934e-11	2.34969e-32	1	7.27516e-169	9.73829e-13	1.25627e-167	7.16304e-143	4.0233e-23	7.43554e-175	1.05594e-153	6.77915e-139	0.00147173	3.24263e-163	2.74503e-49	3.41902e-34	1.49136e-12	1.09903e-151	9.36563e-124	1.18779e-172	1.05385e-06
GTSE1	2.85082e-25	9.34107e-14	1.35723e-07	2.19867e-110	0.004016	1.16809e-160	4.8374e-06	3.86796e-38	1.04852e-127	5.98487e-99	1.31186e-13	1.99389e-12	5.61742e-85	9.26548e-179	0	5.6852e-14	4.58739e-09	2.50016e-159	2.11692e-14	3.53141e-05	9.94096e-149	3.21036e-08	3.65503e-163	3.77287e-12	3.75375e-90	2.84569e-14	4.25517e-113	4.85364e-11	1.81804e-12	1.87344e-09	2.39867e-33	0.171736	1.79214e-140	1.39156e-13	2.00429e-151	1.21121e-126	1.71231e-19	4.45598e-167	9.40916e-148	4.12763e-141	3.13816e-06	4.16493e-185	3.27072e-51	1.73594e-34	5.6852e-14	1.83951e-156	6.62339e-132	2.02953e-166	4.0344e-07
PEG10	0.000214533	9.9134e-08	0.964167	1.04619e-08	0.427334	6.21928e-10	1.21701e-10	0.000659156	1.08177e-15	8.42218e-05	0.0584053	0.129194	5.49398e-07	4.8186e-16	1.71447e-17	0	1	1.00948e-09	0.00105469	1	5.01749e-07	1	8.23012e-09	1	2.12208e-19	1.69929e-06	0.00200788	1	0.00147628	1	1.0196e-20	1	2.21313e-08	0.00206713	1.28121e-13	2.85801e-05	1.83756e-09	3.81696e-08	2.53689e-08	6.39029e-05	1	4.3538e-10	1.20405e-06	0.353967	0	9.02654e-09	3.42959e-07	2.20188e-10	0.0128393
SLC38A1	1.48739e-12	1.16507e-13	8.2192e-24	6.03718e-10	1.00375e-18	5.68062e-21	4.80183e-06	1.97144e-39	4.53655e-09	5.42105e-16	5.78338e-07	4.30791e-28	3.95611e-12	1.17168e-11	1.94463e-12	0.260339	0	3.61226e-06	2.22975e-19	4.39729e-24	1.05539e-10	1.99652e-24	1.96374e-09	2.07711e-26	7.79708e-05	0.00200788	1.17178e-10	7.95016e-26	0.000103379	1.91043e-13	0.438437	3.65843e-08	2.5061e-07	1	4.64181e-07	1.96168e-14	2.23252e-07	1.33999e-05	8.72838e-08	1.6516e-08	2.56374e-15	2.97075e-07	1.81519e-08	8.87345e-36	1	2.40571e-09	7.82414e-15	5.25453e-07	4.71592e-10
NUF2	4.72284e-21	1.87388e-09	0.00546302	4.09961e-126	0.00176886	9.88393e-143	0.0145399	2.55791e-26	1.2616e-123	2.82584e-112	7.2268e-14	1.0902e-07	1.1975e-74	1.31228e-153	4.808e-163	3.98375e-13	2.21475e-09	0	6.32578e-08	0.0459027	8.56884e-164	1.08959e-05	1.32644e-135	7.16641e-07	2.3521e-87	3.78447e-15	2.12548e-130	0.000128393	4.16504e-13	1.78993e-10	2.44475e-23	1	4.2708e-149	4.44412e-13	1.0978e-160	2.41562e-139	1.06377e-15	4.26014e-165	1.10185e-147	4.9775e-125	0.000233761	4.04982e-186	5.55426e-40	1.04261e-22	1.00948e-09	3.70045e-170	8.53728e-124	4.3038e-196	3.18496e-05
SOX4	8.55491e-19	9.32698e-33	2.38749e-24	7.87749e-12	4.80263e-09	4.69419e-24	3.01169e-25	8.35652e-48	2.11909e-11	1.83758e-10	1.35688e-08	3.50745e-31	8.45015e-10	1.14281e-16	6.31352e-18	9.43163e-07	5.81269e-23	3.03104e-11	0	4.64507e-28	6.68603e-11	1.67277e-20	4.31897e-10	2.95986e-28	2.11556e-12	0.000391728	2.27682e-08	7.30125e-25	1.04796e-07	7.97734e-09	4.19132e-13	6.45082e-11	3.68794e-09	0.0640989	3.77778e-11	9.5767e-14	4.26048e-14	1.88324e-07	3.17155e-11	5.82032e-09	1.9379e-21	2.12106e-08	5.95377e-23	3.8206e-44	0.00105469	1.30644e-09	9.34679e-14	1.48709e-09	6.12608e-12
C3orf52	3.82761e-06	7.9285e-12	1.24668e-46	0.000874639	7.68563e-13	2.33747e-14	3.7423e-21	4.49281e-41	5.16298e-05	1.36318e-09	0.0733139	2.61125e-27	8.5445e-09	1.89514e-06	2.48167e-08	0.00631612	1.06266e-27	6.17574e-05	1.08e-31	0	0.00229939	1.77337e-17	0.000584618	6.27514e-33	0.0016558	0.000154168	0.000257088	3.72981e-31	1	0.0252425	0.0617946	1.13121e-11	0.000952101	1	0.00190135	0.000256593	5.71693e-19	0.00719305	0.0531193	0.00231355	5.06838e-08	0.0116779	1.78367e-06	2.03345e-37	1	0.000341942	1.11389e-10	0.0267801	7.06486e-20
KIF2C	2.31861e-17	1.53604e-09	0.000227492	7.17481e-190	0.00337866	7.03242e-163	0.0149517	1.21185e-41	1.36251e-114	6.03119e-129	8.74974e-15	1.52015e-09	3.00078e-79	4.04802e-173	1.94197e-152	2.69612e-10	3.8308e-14	1.6359e-167	2.37768e-14	2.27212e-06	0	4.27758e-13	1.31638e-145	1.38448e-14	4.57449e-75	1.73415e-18	3.31999e-147	3.36834e-07	8.89242e-11	1.99435e-14	1.07532e-20	1	7.73949e-165	8.66201e-10	8.99965e-151	6.19562e-161	1.50782e-13	1.61431e-140	5.75171e-195	1.88069e-130	0.00315675	1.13135e-154	2.71308e-41	5.49087e-38	5.01749e-07	6.02653e-162	3.09636e-121	8.73366e-167	1.19767e-05
LRP8	9.65985e-12	4.06199e-12	1.85786e-32	2.33465e-12	1.35336e-12	1.31341e-22	7.94685e-10	6.06978e-52	4.91844e-09	4.46644e-18	5.79381e-14	6.34638e-23	1.6532e-12	3.65193e-12	1.50439e-11	0.504243	4.81204e-28	7.13548e-09	4.28146e-24	4.85588e-21	1.35195e-16	0	1.03744e-08	1.41137e-28	6.62547e-05	0.00842667	1.16895e-11	1.07413e-27	0.0204547	4.84028e-14	0.0911349	6.89566e-09	2.95942e-07	0.00826545	9.5718e-06	7.1305e-13	1.05759e-08	0.000158693	2.62171e-08	5.87042e-09	1.76158e-14	8.41771e-07	7.2954e-21	2.78542e-48	1	5.63745e-08	1.02492e-11	1.23987e-06	6.59898e-10
MKI67	2.85342e-21	5.5864e-08	3.72539e-06	4.77708e-117	0.00051688	4.98947e-153	0.00334329	1.03567e-36	1.0392e-133	4.76909e-113	1.92786e-13	3.57333e-12	7.64134e-94	1.15463e-169	6.99259e-167	3.60338e-12	7.981e-13	2.655e-139	1.64846e-13	4.98396e-07	2.58063e-149	4.5875e-12	0	1.58089e-08	1.62509e-82	4.52185e-12	2.08245e-123	3.6644e-10	5.7238e-12	2.54834e-11	7.43476e-25	1	6.13451e-147	4.6642e-11	8.57148e-134	1.33607e-120	1.02732e-22	1.65275e-160	3.823e-137	6.17181e-143	1.22687e-06	1.71139e-165	1.84647e-47	4.60045e-33	8.23012e-09	1.3244e-150	1.20632e-125	6.49061e-178	1.66107e-05
SLC1A5	1.63876e-10	6.21634e-18	2.15317e-39	1.27333e-13	9.46717e-07	6.28687e-25	7.84162e-16	4.10285e-67	7.01062e-10	5.0767e-15	0.000186203	1.06813e-33	1.89891e-08	1.27571e-13	1.24476e-15	0.00599037	4.90694e-30	3.90327e-10	6.86903e-32	1.41459e-36	4.09731e-18	3.27009e-32	7.08603e-12	0	2.9408e-09	1.76197e-07	2.08643e-10	9.49573e-27	1	2.38067e-11	4.71945e-09	2.00548e-14	1.6504e-08	0.268984	1.74512e-07	3.54686e-12	5.14221e-08	0.000349276	9.79679e-10	5.90394e-09	0.000554554	8.31545e-06	1.25185e-17	1.89962e-63	1	7.5973e-08	1.89122e-13	8.6914e-07	1.1221e-14
RTKN2	1.40194e-15	9.64882e-11	0.000197788	1.35979e-65	7.92186e-06	4.34879e-96	1.84287e-07	6.49332e-29	3.54953e-92	1.701e-62	2.53021e-09	3.53082e-07	1.0353e-49	4.59905e-100	7.96468e-94	5.52708e-23	5.73315e-08	5.0066e-91	6.90008e-16	1.54892e-06	9.8186e-79	4.83258e-08	3.46426e-86	1.22025e-12	0	3.48718e-16	7.10881e-68	8.42301e-08	3.7208e-11	6.28461e-06	6.49387e-35	0.780962	1.85324e-80	1.09243e-10	1.65665e-88	1.46108e-73	5.12296e-23	3.8846e-80	1.93263e-73	1.17545e-69	0.0917697	1.76743e-89	7.42388e-44	2.7207e-25	2.12208e-19	1.00063e-80	1.39205e-80	2.48152e-103	8.58029e-08
CLEC2L	1.65688e-06	0.000180647	0.00107228	8.93834e-20	1.51869e-09	1.99352e-20	0.000223049	5.9084e-17	3.32228e-14	6.45632e-20	4.73367e-06	0.00383054	1.20129e-11	3.55787e-23	8.52514e-18	9.94899e-10	1.93624e-06	1.10334e-18	3.22675e-07	1.18774e-07	4.595e-22	9.51091e-06	1.50128e-15	8.86747e-11	9.88151e-20	0	2.26785e-18	7.43632e-05	0.000178368	2.58293e-08	2.23719e-16	0.754292	1.08387e-17	0.00522923	9.87037e-17	6.08979e-19	7.43644e-11	8.86577e-13	2.51047e-17	1.71363e-09	1	2.03054e-11	0.000355191	1.90546e-13	1.69929e-06	1.38784e-15	9.43489e-18	2.27e-14	0.0199013
ORC6L	5.41711e-19	9.12884e-06	2.11762e-06	3.37049e-119	4.95414e-05	7.13114e-139	0.00879636	1.60407e-37	3.04998e-108	7.04423e-140	5.0168e-15	8.04117e-09	1.47184e-75	1.04089e-143	8.82266e-117	1.93806e-06	4.27035e-14	4.29217e-134	1.05019e-11	2.04038e-07	6.49704e-151	3.95317e-15	4.2525e-127	7.76781e-14	1.53075e-71	6.03151e-22	0	3.81166e-09	1.93724e-08	1.85785e-15	4.42813e-17	1	1.60706e-148	1.64097e-09	1.37947e-134	2.42677e-132	7.0632e-18	3.49073e-124	6.06724e-121	3.11201e-117	7.49587e-05	2.67205e-125	2.40016e-40	7.1686e-34	0.00200788	1.82117e-120	2.57695e-123	4.15803e-142	1.69858e-05
ADAM12	1.60062e-10	1.06471e-10	4.767e-62	3.38909e-06	3.54115e-14	1.38196e-21	1.11069e-14	2.28564e-52	1.00648e-08	3.11801e-15	0.013187	7.08673e-31	4.30489e-14	2.27425e-10	1.71325e-14	0.961183	1.88661e-29	9.81598e-08	1.74964e-28	8.51556e-35	1.76169e-10	2.50204e-31	1.39172e-13	2.23692e-30	4.08686e-11	5.45185e-08	1.60288e-12	0	0.024946	6.84135e-07	5.18229e-09	5.59106e-18	1.79796e-05	0.0407587	4.80444e-05	7.08511e-09	2.91938e-12	2.15603e-06	1.92848e-06	3.24163e-09	4.57632e-14	2.07389e-06	4.67141e-16	1.04934e-48	1	3.39192e-08	2.75415e-13	1.50531e-06	1.16035e-10
ROBO1	9.86267e-22	4.55553e-20	0.00061631	1.18597e-10	0.191993	5.7179e-17	0.00219748	6.65103e-07	1.15006e-14	8.6485e-11	1.83753e-09	3.73648e-06	3.58198e-12	3.0445e-15	5.89699e-16	1.35563e-06	7.77285e-08	1.31265e-16	5.13706e-11	0.954488	3.20563e-14	2.52655e-05	1.90921e-15	0.00272334	1.30189e-14	1.37949e-07	8.83776e-12	3.13787e-05	0	4.74642e-11	4.56316e-14	1	8.02411e-11	0.00156447	2.7926e-09	1.55979e-13	0.0994087	5.85859e-09	6.06887e-12	8.9138e-09	2.79749e-15	1.75567e-12	1.02497e-06	0.000764203	0.00147628	3.26428e-13	2.79837e-09	2.06699e-12	1
SLC7A11	2.14055e-18	0.00165875	2.97952e-09	5.16447e-14	8.69203e-07	1.34301e-16	0.0341575	8.18373e-17	1.17012e-08	1.48645e-22	3.2791e-17	1.26271e-14	1.12459e-13	1.21806e-14	7.58479e-13	0.139813	5.92748e-17	6.61711e-14	3.47748e-12	3.18317e-05	5.93733e-18	1.45835e-17	8.79646e-15	8.20921e-15	3.97509e-09	1.2008e-11	5.35095e-19	3.72217e-10	1.67422e-14	0	0.0106732	1	3.21702e-11	0.00979245	4.99031e-08	1.94984e-17	0.225254	2.09889e-09	3.46494e-12	4.64034e-07	7.39132e-23	3.17975e-09	2.14443e-06	2.62371e-13	1	2.31065e-13	4.40258e-13	1.91296e-09	0.0310599
ARID3A	9.96804e-13	3.06801e-14	1.14224e-09	6.16533e-21	0.0120014	4.41109e-31	9.53354e-15	5.44778e-22	1.40162e-24	6.39119e-18	2.28461e-07	4.74338e-10	1.45291e-13	5.31484e-36	5.39027e-37	2.59111e-24	0.000836712	5.96135e-27	1.32176e-16	8.72805e-05	2.73758e-24	0.000135691	1.78206e-28	2.00657e-12	1.44597e-38	6.2879e-20	1.22054e-20	2.21182e-12	1.37197e-17	1.2268e-05	0	2.0313e-06	9.90105e-21	4.68981e-13	9.69942e-24	1.33221e-21	9.93419e-18	2.18687e-20	4.6691e-27	3.42181e-20	0.0158831	3.82034e-21	2.63687e-21	2.05109e-18	1.0196e-20	2.84777e-21	7.02569e-20	5.32518e-27	0.00483441
RAP1GAP2	6.82956e-09	4.83643e-14	6.4293e-29	0.567114	2.75126e-06	1.302e-05	7.35433e-28	4.82587e-18	0.130472	0.0573293	0.00011036	5.70173e-22	0.0102227	0.00350826	0.000282461	0.0481744	1.72161e-11	0.0779923	2.28834e-14	3.82294e-15	0.0430938	2.98514e-12	0.0147148	5.97226e-18	0.00166197	0.00158133	0.044025	1.50581e-21	0.0331424	0.00865954	1.20195e-09	0	1	1	1	1	1.79291e-05	1	1	1	2.42639e-08	1	9.40519e-10	1.62632e-14	1	1	0.235854	1	1.69079e-07
MCM10	1.79153e-20	4.77493e-07	7.90729e-05	1.68091e-120	0.000317956	1.25594e-140	0.00223808	1.19539e-31	2.09477e-140	4.69156e-129	3.46482e-12	8.19877e-08	1.54457e-108	1.38101e-172	3.5481e-144	1.01753e-11	1.28848e-10	8.33652e-153	1.5489e-12	8.40337e-07	1.47672e-168	1.531e-10	1.20096e-150	7.42088e-12	3.95992e-84	2.94769e-21	3.14002e-152	1.22227e-08	2.88119e-14	1.11896e-14	2.51487e-24	0.0731251	0	3.72064e-07	7.16107e-189	2.24535e-150	1.18657e-22	3.57922e-163	4.95578e-139	5.13237e-148	0.000797027	2.53065e-169	3.90739e-38	5.13777e-28	2.21313e-08	7.24234e-157	6.55129e-149	5.7472e-163	1.64848e-06
HOXA10	1.61663e-06	1.56104e-06	0.0291682	9.17373e-13	0.000328527	8.92742e-14	0.0187444	5.97162e-10	1.09125e-10	1.44831e-10	3.64814e-11	0.000316955	1.86161e-07	3.12525e-16	4.26991e-17	2.00887e-06	0.00954928	1.40904e-16	9.1309e-05	0.185475	3.39287e-13	9.29747e-06	1.64001e-14	0.000478618	3.96816e-14	5.64711e-06	6.58232e-13	5.39137e-05	1.44886e-06	1.11404e-05	1.48883e-16	0.0082944	1.96444e-10	0	5.49523e-10	9.32525e-08	0.0459027	9.15597e-10	1.81199e-09	1.75029e-08	0.000437704	4.45674e-12	4.72173e-11	1.06355e-06	0.00206713	1.47392e-09	1.71505e-07	8.6569e-14	1
GINS1	1.03197e-18	1.76553e-09	0.00113651	3.53212e-112	0.000180461	5.31462e-131	0.000467715	7.9242e-31	3.82671e-149	3.59397e-109	5.70051e-14	4.32967e-06	2.59993e-100	2.38743e-171	3.89183e-155	3.92526e-17	2.48468e-10	2.10629e-164	1.32322e-14	1.82121e-06	1.75056e-154	6.21545e-09	1.72187e-137	8.77827e-11	3.51879e-92	2.74788e-20	2.7678e-138	3.43911e-08	1.15445e-12	2.37182e-11	2.35309e-27	0.0715378	1.34581e-192	2.12089e-13	0	1.41841e-138	3.32108e-23	1.66056e-155	2.46951e-136	4.63232e-151	0.000833848	5.06681e-179	1.39389e-41	3.38601e-27	1.28121e-13	7.8804e-155	2.134e-133	3.28696e-163	1.63902e-07
TRIP13	3.98017e-28	1.98624e-10	6.17669e-06	6.94604e-121	8.82577e-05	2.16206e-146	0.00381091	3.35458e-39	1.70965e-106	1.18686e-119	1.3824e-17	1.56368e-09	1.5924e-80	1.41227e-146	2.45631e-130	1.97923e-08	5.83486e-18	4.79005e-143	2.91528e-17	2.03323e-07	1.18849e-164	2.27376e-16	2.74123e-124	1.16942e-15	3.13873e-77	1.59628e-22	4.88874e-136	3.07247e-12	4.80674e-17	5.34202e-21	3.32222e-25	0.0102722	4.37178e-154	4.54005e-11	2.81767e-142	0	2.00969e-16	7.81978e-143	1.14694e-150	1.24751e-105	2.00967e-07	1.69916e-135	4.41887e-39	1.50855e-35	2.85801e-05	5.4087e-151	1.31871e-129	2.91957e-138	4.26618e-07
ZNF714	1.27516e-08	3.24821e-08	3.84176e-17	1.80168e-12	2.23714e-09	9.9752e-27	4.04222e-20	6.81562e-25	1.04532e-23	3.75685e-24	5.04286e-06	2.12454e-14	1.31073e-25	9.82411e-27	4.45566e-23	7.4305e-13	1.1373e-10	3.0463e-19	1.28019e-17	1.49775e-22	4.6423e-17	4.68374e-12	2.51856e-26	2.45243e-11	1.25225e-26	2.65777e-14	1.90485e-21	9.58432e-16	0.000149712	0.000389039	2.69438e-21	1.21801e-08	2.91827e-26	6.16972e-05	8.10612e-27	5.63729e-20	0	4.6012e-19	9.99175e-12	2.45268e-17	5.56916e-05	3.61682e-20	1.70916e-17	2.70784e-21	1.83756e-09	2.3709e-19	3.11113e-28	9.19213e-18	1.50832e-13
PRC1	8.82662e-22	2.86292e-07	0.000390719	3.66995e-104	0.0056287	7.77854e-136	0.0162132	6.84712e-29	4.43636e-126	1.15198e-116	1.73558e-12	9.47711e-08	7.05442e-104	1.40558e-178	8.47305e-171	1.79706e-11	8.8918e-09	8.12694e-169	9.49215e-11	7.92567e-06	3.1954e-144	1.22449e-07	3.17226e-164	2.86297e-07	8.30219e-84	2.83977e-16	7.11812e-128	1.28107e-09	2.50903e-12	8.57038e-13	5.61023e-24	0.156644	6.84624e-167	3.59622e-13	3.20758e-159	1.54206e-146	1.20293e-22	0	7.61533e-134	2.21366e-144	3.70721e-05	3.2865e-205	8.99797e-36	2.86757e-25	3.81696e-08	3.88544e-185	2.91322e-140	1.65632e-174	1.11789e-05
CCNB1	7.64221e-19	1.94652e-09	0.000812202	3.35351e-149	0.00843337	9.00067e-139	0.00860927	1.79807e-35	2.54032e-104	6.26915e-109	1.07365e-13	2.4299e-09	1.6917e-65	2.04323e-157	1.84024e-151	1.17612e-11	4.2412e-11	2.15543e-151	1.102e-14	7.38794e-05	1.08013e-198	1.21997e-11	7.61251e-141	3.86461e-13	4.15262e-77	6.89501e-21	1.2438e-124	1.13775e-09	2.02972e-15	1.14166e-15	1.09681e-30	0.0310478	9.8329e-143	7.31229e-13	4.93112e-140	2.23184e-154	3.3699e-15	1.52949e-137	0	4.9549e-111	0.00308597	4.12739e-140	1.94548e-41	7.92051e-32	2.53689e-08	8.58178e-163	8.6654e-109	8.26172e-172	0.000431378
UHRF1	2.93041e-17	8.04803e-10	5.54566e-06	2.64239e-105	0.00172996	2.51105e-132	0.00740805	5.05843e-35	2.57623e-136	8.78978e-107	9.08038e-09	1.71578e-09	9.31726e-103	1.34614e-142	8.16545e-145	4.62395e-08	7.42962e-12	1.01313e-128	2.48944e-12	2.29064e-06	3.79555e-134	2.51841e-12	1.2154e-146	2.53606e-12	2.52893e-73	6.89313e-13	6.41519e-121	1.35294e-12	3.91471e-12	2.47982e-10	8.79644e-24	0.0368215	1.003e-151	7.90553e-12	9.00353e-155	2.61149e-109	6.73258e-21	4.34903e-148	1.03055e-114	0	0.000633734	3.22372e-153	8.98422e-41	2.21812e-31	6.39029e-05	2.45489e-131	7.50773e-118	3.82729e-136	5.79899e-05
ITGA2	1.53839e-26	9.14605e-18	5.52626e-23	0.00244756	2.38376e-11	3.44964e-11	1.34438e-14	5.37668e-19	5.07552e-06	4.73593e-11	1.46379e-31	5.66102e-19	5.64922e-13	1.35021e-06	1.91468e-09	0.967222	7.4333e-19	1.83919e-07	4.85446e-25	2.41351e-11	3.23437e-06	5.235e-18	7.05505e-10	4.71159e-07	0.000137174	0.031401	5.49954e-08	1.37758e-17	8.12514e-19	1.80938e-26	1.90902e-05	1.12229e-11	6.98534e-07	3.6628e-07	7.32088e-07	1.01601e-10	4.01526e-08	2.61255e-08	3.14895e-06	5.44914e-07	0	3.69743e-07	2.86478e-12	1.86625e-15	1	3.87758e-07	1.58139e-07	0.000111239	4.76067e-13
TOP2A	1.70547e-22	9.72198e-09	0.000432355	1.42004e-110	0.0016476	1.96541e-148	0.00427951	1.09694e-29	3.25425e-145	2.50157e-124	2.33466e-13	5.07222e-08	5.90833e-115	6.19886e-167	7.8406e-189	1.66302e-13	1.53766e-10	7.61675e-190	9.73857e-12	1.37064e-05	2.18787e-158	4.6302e-10	3.26102e-169	5.33383e-09	3.7517e-93	6.98742e-15	5.43431e-129	1.22934e-09	5.6873e-16	1.32434e-12	9.63515e-25	0.123467	4.80109e-173	1.47672e-15	9.56002e-183	3.40377e-139	9.3121e-24	6.16257e-209	8.17467e-144	6.23905e-157	1.95012e-10	0	1.46802e-40	4.63458e-26	4.3538e-10	4.33181e-202	6.14677e-153	9.08817e-193	1.74278e-06
CDCA7	3.86586e-18	3.40673e-15	6.42912e-15	1.85227e-40	9.31406e-05	1.36591e-60	7.5895e-15	2.19526e-40	2.81352e-48	1.42789e-38	4.87139e-18	6.12098e-22	1.73527e-29	5.97785e-53	7.11954e-55	6.88818e-10	8.24712e-12	1.22098e-43	1.45605e-26	1.04922e-09	5.94713e-45	1.85162e-24	4.02544e-51	3.41103e-21	1.62448e-47	2.92098e-07	5.2716e-44	1.32673e-19	5.71653e-10	1.27342e-09	6.63364e-25	3.70604e-13	8.62178e-42	1.66375e-14	3.0541e-45	9.73534e-43	4.67495e-21	1.99999e-39	4.2636e-45	1.97109e-44	9.39686e-16	3.22288e-44	0	9.89621e-37	1.20405e-06	1.26065e-39	1.1832e-38	2.85107e-47	7.92979e-05
PKM2	1.25374e-12	1.84399e-19	6.87165e-49	4.13045e-34	2.69877e-13	2.26233e-56	2.80256e-16	0	3.10874e-26	1.36212e-43	1.52675e-11	2.25829e-37	9.84396e-29	7.63174e-38	3.86796e-38	0.000659156	1.97144e-39	2.55791e-26	8.35652e-48	4.49281e-41	1.21185e-41	6.06978e-52	1.03567e-36	4.10285e-67	6.49332e-29	5.9084e-17	1.60407e-37	2.28564e-52	6.65103e-07	8.18373e-17	5.44778e-22	4.82587e-18	1.19539e-31	5.97162e-10	7.9242e-31	3.35458e-39	6.81562e-25	6.84712e-29	1.79807e-35	5.05843e-35	5.37668e-19	1.09694e-29	2.19526e-40	0	0.353967	5.09358e-31	1.17178e-39	1.09628e-27	3.39658e-18
PEG10	0.000214533	9.9134e-08	0.964167	1.04619e-08	0.427334	6.21928e-10	1.21701e-10	0.000659156	1.08177e-15	8.42218e-05	0.0584053	0.129194	5.49398e-07	4.8186e-16	1.71447e-17	0	0.260339	3.98375e-13	9.43163e-07	0.00631612	2.69612e-10	0.504243	3.60338e-12	0.00599037	5.52708e-23	9.94899e-10	1.93806e-06	0.961183	1.35563e-06	0.139813	2.59111e-24	0.0481744	1.01753e-11	2.00887e-06	3.92526e-17	1.97923e-08	7.4305e-13	1.79706e-11	1.17612e-11	4.62395e-08	0.967222	1.66302e-13	6.88818e-10	0.000659156	0	9.02654e-09	3.42959e-07	2.20188e-10	0.0128393
BUB1	9.84573e-26	1.82103e-09	7.33234e-06	2.06992e-107	0.000969166	9.94789e-149	0.000504665	1.16505e-34	9.37023e-123	1.062e-132	7.13962e-14	2.84596e-10	2.09327e-106	2.13239e-155	3.5498e-160	3.9747e-12	9.88784e-13	7.01506e-174	5.18429e-13	2.78908e-07	1.15473e-165	2.69219e-11	2.57765e-154	3.67374e-11	2.13581e-84	3.98233e-19	3.73803e-124	1.59245e-11	1.02393e-16	7.1871e-17	7.17141e-25	0.0107827	1.39733e-160	5.87218e-13	1.52337e-158	1.05187e-154	6.18551e-23	7.31307e-189	1.64276e-166	4.95137e-135	2.05598e-10	8.12571e-206	2.77432e-43	1.16505e-34	3.9747e-12	0	4.87675e-153	1.73098e-172	7.99392e-09
KIAA1524	2.00891e-25	2.18006e-08	2.53904e-11	1.79777e-79	3.25565e-07	9.11988e-143	2.49141e-05	2.5776e-43	1.55666e-110	6.2064e-130	8.88303e-10	6.36945e-14	3.16969e-122	1.91135e-127	1.33536e-135	1.79466e-10	2.29649e-18	1.74195e-127	2.84356e-17	4.05344e-14	6.3398e-125	3.4614e-15	2.45088e-129	5.86243e-17	2.97256e-84	2.5555e-21	5.26446e-127	8.60671e-17	1.15826e-12	1.39543e-16	1.81496e-23	0.000409468	1.2793e-152	8.60106e-11	4.28944e-137	2.66567e-133	7.22176e-32	5.76874e-144	1.80567e-112	1.54575e-121	7.89119e-11	1.19147e-156	2.60904e-42	2.5776e-43	1.79466e-10	9.45107e-157	0	9.20663e-129	3.81165e-13
CDK1	2.01956e-21	4.18678e-09	0.00130529	2.75103e-132	0.000295134	2.13329e-162	0.00453632	2.55483e-31	2.99794e-142	1.78352e-118	2.62631e-15	2.10701e-08	1.01446e-79	2.24876e-176	3.86209e-170	8.20066e-14	2.82958e-10	8.08073e-200	5.93885e-13	3.40281e-05	1.66102e-170	7.13799e-10	1.22557e-181	4.79923e-10	5.20781e-107	6.77613e-18	8.21421e-146	8.73657e-10	6.73506e-16	7.76856e-13	1.25298e-30	0.0572826	1.09994e-166	2.62728e-17	6.28602e-167	5.80548e-142	2.4857e-21	3.13341e-178	1.56472e-175	7.64541e-140	8.43356e-08	1.70734e-196	6.21826e-51	2.55483e-31	8.20066e-14	3.27776e-176	1.86218e-132	0	1.26436e-05
ADORA2B	2.10599e-17	3.00127e-13	2.15176e-23	7.85247e-05	2.93927e-13	2.27515e-14	4.6508e-26	9.0648e-22	1.83034e-08	1.51937e-10	3.03428e-10	1.45429e-15	1.17676e-12	5.91386e-10	2.14254e-10	1.51765e-05	1.80964e-13	2.22724e-08	2.05023e-15	1.82602e-23	7.89496e-09	2.55576e-13	1.1231e-08	3.30417e-18	4.16721e-11	2.44789e-05	1.15002e-08	4.2256e-14	0.011581	4.00773e-05	5.18713e-06	8.46665e-11	9.62337e-10	0.00252427	8.18693e-11	2.27287e-10	4.64527e-17	7.32559e-09	3.60684e-07	4.18398e-08	1.51421e-16	1.02276e-09	5.83931e-08	9.0648e-22	1.51765e-05	3.48623e-12	1.19976e-16	8.34558e-09	0
E2F8	4.42223e-19	2.06783e-05	0.0163973	1.2674e-73	0.0040305	1.32931e-94	0.15301	2.55677e-18	2.04052e-129	6.32619e-100	9.83741e-09	0.00149752	4.00974e-119	1.91613e-119	1.26365e-130	1.79224e-12	4.92326e-06	7.32402e-125	2.99892e-06	0.00218551	6.05852e-102	0.000153683	8.831e-127	0.000241697	1.94404e-82	5.83676e-14	2.75796e-96	1.64519e-06	6.98207e-13	5.85965e-10	1.12054e-20	0.903451	8.85371e-142	8.93664e-12	1.19037e-145	3.34979e-97	2.94829e-22	1.45227e-167	1.03431e-96	2.2848e-139	1.03184e-06	2.64892e-172	1.01573e-32	2.55677e-18	1.79224e-12	1.55091e-140	1.11455e-118	1.10841e-136	5.10748e-07
KIF15	6.86493e-22	5.82079e-07	0.000126211	5.51572e-95	0.000331739	5.14302e-124	9.85419e-05	6.67548e-28	1.19416e-117	1.4811e-101	7.40937e-14	1.40213e-07	1.61727e-86	1.78724e-140	5.23665e-141	1.75729e-16	3.24324e-08	8.50335e-151	2.02454e-13	9.81848e-06	9.68603e-132	1.97858e-09	4.03062e-129	7.23578e-11	3.02334e-94	6.92201e-19	5.58456e-110	3.13614e-09	1.63313e-13	8.13081e-13	2.56066e-26	0.0477627	1.2826e-139	2.4588e-13	1.93184e-147	1.93702e-116	2.55612e-26	1.14947e-145	1.03457e-120	1.34605e-116	1.65907e-08	3.27549e-169	9.86336e-45	6.67548e-28	1.75729e-16	6.13369e-155	3.86439e-124	4.20654e-161	9.38103e-12
HOXA10	1.61663e-06	1.56104e-06	0.0291682	9.17373e-13	0.000328527	8.92742e-14	0.0187444	5.97162e-10	1.09125e-10	1.44831e-10	3.64814e-11	0.000316955	1.86161e-07	3.12525e-16	4.26991e-17	2.00887e-06	0.00954928	1.40904e-16	9.1309e-05	0.185475	3.39287e-13	9.29747e-06	1.64001e-14	0.000478618	3.96816e-14	5.64711e-06	6.58232e-13	5.39137e-05	1.44886e-06	1.11404e-05	1.48883e-16	0.0082944	1.96444e-10	0	2.12089e-13	4.54005e-11	6.16972e-05	3.59622e-13	7.31229e-13	7.90553e-12	3.6628e-07	1.47672e-15	1.66375e-14	5.97162e-10	2.00887e-06	5.87218e-13	8.60106e-11	2.62728e-17	0.00252427
KIF23	1.31507e-24	8.11137e-11	5.95392e-08	1.70193e-110	0.000127402	6.12482e-171	7.034e-05	2.66572e-42	3.41045e-138	9.13527e-129	3.65735e-13	1.46144e-11	3.15079e-118	2.14337e-187	2.73406e-202	1.07862e-12	1.52926e-14	1.14656e-165	4.76302e-17	6.46898e-10	3.31066e-164	1.68594e-13	1.90036e-178	1.94989e-14	1.61665e-91	1.68008e-17	2.17686e-139	3.74051e-14	2.93581e-13	1.00777e-14	5.5635e-25	0.00589063	2.00205e-172	5.58444e-14	1.07129e-177	1.64724e-152	4.05898e-29	1.60889e-225	2.70063e-146	3.12256e-167	5.49132e-11	5.64022e-220	1.65954e-49	2.66572e-42	1.07862e-12	4.16474e-203	3.99793e-173	5.13222e-184	8.09522e-13
MKI67	2.85342e-21	5.5864e-08	3.72539e-06	4.77708e-117	0.00051688	4.98947e-153	0.00334329	1.03567e-36	1.0392e-133	4.76909e-113	1.92786e-13	3.57333e-12	7.64134e-94	1.15463e-169	6.99259e-167	3.60338e-12	7.981e-13	2.655e-139	1.64846e-13	4.98396e-07	2.58063e-149	4.5875e-12	0	7.08603e-12	3.46426e-86	1.50128e-15	4.2525e-127	1.39172e-13	1.90921e-15	8.79646e-15	1.78206e-28	0.0147148	1.20096e-150	1.64001e-14	1.72187e-137	2.74123e-124	2.51856e-26	3.17226e-164	7.61251e-141	1.2154e-146	7.05505e-10	3.26102e-169	4.02544e-51	1.03567e-36	3.60338e-12	2.57765e-154	2.45088e-129	1.22557e-181	1.1231e-08
PTHLH	9.35753e-11	3.02334e-20	5.82985e-29	8.66067e-09	2.98533e-09	4.85642e-19	9.53109e-20	2.77088e-36	5.59463e-09	1.29759e-09	0.00222335	6.7616e-24	1.57763e-09	6.09797e-11	5.95964e-14	1.31948e-05	4.65052e-21	1.17193e-09	1.35767e-36	2.06984e-33	1.16302e-10	2.14654e-15	2.93301e-10	4.97238e-26	2.17304e-11	5.00202e-11	7.73993e-11	2.46005e-33	1.73483e-09	3.72847e-07	2.52327e-16	7.21293e-18	2.58394e-09	2.22669e-06	5.39158e-09	3.51438e-11	8.2685e-12	3.13364e-08	3.47375e-10	5.43667e-11	8.81802e-17	1.47545e-09	4.82615e-12	2.77088e-36	1.31948e-05	7.21104e-11	6.03609e-14	6.15541e-11	1.33691e-18
IGSF3	5.92005e-16	8.18969e-12	1.89237e-10	4.93245e-28	6.70664e-08	1.15047e-40	0.010338	5.69931e-37	1.07167e-31	3.50744e-34	0.00382834	8.87923e-08	2.05761e-37	3.06948e-32	7.42637e-36	9.07527e-06	6.23916e-25	2.71821e-28	4.03623e-22	4.0789e-18	8.55442e-36	2.90433e-15	1.21116e-30	3.95864e-18	2.24889e-26	1.41825e-12	8.25222e-31	2.10773e-13	5.82226e-09	1.31275e-13	1.15213e-14	0.0035551	3.51836e-37	0.0002596	5.11609e-36	3.22861e-43	6.07817e-16	2.62513e-32	6.30391e-31	1.4041e-35	2.27383e-09	1.26043e-34	4.30231e-14	5.69931e-37	9.07527e-06	2.45318e-35	9.63001e-44	4.82056e-27	1.07188e-08
TRIM71	3.58068e-21	3.6771e-17	0.000190453	5.23327e-13	0.372555	1.42486e-21	6.81237e-11	3.81912e-09	2.86581e-22	6.31737e-10	4.33735e-13	9.26221e-06	5.50202e-13	4.44777e-24	3.377e-27	1.38346e-16	0.0205259	9.23991e-20	9.4635e-13	0.493771	1.36051e-16	0.000432953	1.13651e-21	0.000139201	4.25893e-25	5.50179e-05	2.66946e-15	1.35082e-05	2.70961e-27	2.36913e-05	3.75313e-35	4.31799e-06	1.60864e-19	6.61414e-15	6.286e-20	3.59905e-18	2.2849e-09	3.25407e-18	4.25506e-21	7.01972e-14	1.70059e-09	2.67327e-21	2.08399e-25	3.81912e-09	1.38346e-16	4.33063e-21	4.5727e-18	1.035e-23	2.92903e-05
TTK	7.65458e-21	1.48702e-08	0.000659851	3.8532e-122	0.00339338	8.24358e-142	0.00483712	1.03447e-28	1.24719e-133	8.43126e-111	1.31867e-11	8.89981e-08	7.42325e-85	1.53923e-156	2.60957e-165	6.22528e-15	3.50896e-10	2.97827e-189	5.01317e-12	3.30308e-05	9.59714e-165	3.61741e-10	1.38744e-146	3.32021e-10	4.09386e-92	2.26366e-21	3.66227e-128	4.99176e-09	1.16766e-18	6.81331e-15	2.56777e-30	0.0353633	3.32487e-170	2.6266e-14	6.24359e-160	1.42658e-149	9.65228e-22	8.70464e-164	3.62968e-166	1.86262e-125	6.90137e-07	1.8567e-186	1.48843e-46	1.03447e-28	6.22528e-15	2.56351e-173	1.01105e-136	1.12735e-179	3.89941e-08
CD24	3.07494e-13	2.07254e-21	5.83303e-15	3.6149e-15	5.50222e-06	4.8608e-25	9.04492e-16	1.87214e-37	1.3151e-14	1.30584e-12	0.00154189	3.6893e-24	5.27849e-11	5.41652e-19	1.12857e-21	2.94179e-08	3.57624e-18	3.84413e-14	1.18724e-46	3.67128e-24	1.50526e-17	4.11242e-16	2.67669e-17	3.94085e-25	6.25412e-20	3.17976e-07	1.01825e-13	2.25369e-21	7.40921e-09	1.35509e-05	2.52722e-21	9.71565e-15	1.72775e-14	7.28383e-05	2.29092e-15	5.92473e-19	3.91422e-20	3.27658e-14	6.89341e-18	3.22508e-14	4.66817e-11	2.75791e-15	1.18046e-24	1.87214e-37	2.94179e-08	3.29976e-15	2.01881e-19	4.54582e-16	2.51406e-12
DAGLA	3.45415e-22	8.12349e-18	5.40392e-22	2.05735e-08	3.03074e-06	1.28551e-21	7.03358e-10	8.24742e-31	1.88881e-11	4.30472e-13	7.03474e-17	2.13038e-25	1.99357e-12	8.08149e-17	2.3869e-20	0.0250031	9.28801e-22	2.90378e-11	7.55893e-25	7.2716e-14	2.82998e-13	2.56288e-19	5.82977e-17	2.83548e-18	9.68424e-12	7.74465e-06	1.00951e-15	2.48296e-25	2.84247e-12	6.25821e-14	2.44566e-19	3.42695e-12	6.16133e-12	4.40792e-10	1.275e-13	7.339e-17	1.18748e-11	3.4251e-13	7.16055e-16	2.48936e-14	6.03679e-20	2.65677e-13	7.36494e-22	8.24742e-31	0.0250031	1.93604e-13	7.32544e-17	9.07685e-16	4.8117e-08
DUSP9	2.14462e-10	4.94512e-10	0.0850597	1.56381e-35	0.0387469	4.45075e-31	0.0311784	8.74134e-12	9.08214e-30	3.22019e-22	2.21747e-10	0.000140031	1.4669e-12	8.21115e-38	4.11606e-34	5.58871e-09	0.00385269	7.03169e-36	8.43061e-06	0.818405	1.39715e-35	2.7366e-05	7.41135e-33	1.19241e-08	1.46842e-25	2.85264e-11	3.60789e-29	0.00311058	3.32737e-11	2.29145e-06	4.64102e-36	0.0177815	7.22631e-28	9.83344e-17	1.62466e-29	4.67042e-27	2.45097e-06	1.214e-25	2.10468e-34	1.34348e-28	0.00492442	1.32894e-27	3.98329e-22	8.74134e-12	5.58871e-09	4.05681e-27	4.10777e-20	6.66915e-38	0.00220886
MEX3A	3.66187e-22	3.22615e-19	0.0710865	1.6233e-29	0.00971725	1.06737e-32	3.42578e-05	1.46217e-15	2.98256e-23	2.5485e-17	4.24833e-14	9.98751e-07	1.72199e-15	2.75543e-35	3.21307e-35	6.22252e-10	1.84096e-08	2.75357e-36	1.6169e-26	0.000640468	2.51203e-31	1.74853e-07	4.80045e-25	2.65002e-14	1.51942e-27	2.7637e-09	2.29033e-23	8.54592e-06	3.06095e-17	1.55484e-09	3.14848e-19	0.000607301	1.18488e-27	3.3563e-09	2.28897e-33	1.30371e-32	2.23247e-09	9.82251e-27	9.36241e-30	2.39919e-26	7.31352e-10	3.7407e-30	8.87424e-20	1.46217e-15	6.22252e-10	3.26243e-28	3.63256e-22	9.06707e-31	1.5752e-07
COL4A5	4.0815e-05	0.0130366	2.4084e-07	0.0214014	0	1.75478e-06	5.85419e-08	2.69877e-13	0.000902144	1.96136e-06	1.17812e-05	7.62303e-05	9.82408e-07	0.00106185	0.004016	0.427334	1.00375e-18	0.00176886	4.80263e-09	7.68563e-13	0.00337866	1.35336e-12	0.00051688	9.46717e-07	7.92186e-06	1.51869e-09	4.95414e-05	3.54115e-14	0.191993	8.69203e-07	0.0120014	2.75126e-06	0.000317956	0.000328527	0.000180461	8.82577e-05	2.23714e-09	0.0056287	0.00843337	0.00172996	2.38376e-11	0.0016476	9.31406e-05	2.69877e-13	0.427334	0.000969166	3.25565e-07	0.000295134	2.93927e-13
ARID3A	9.96804e-13	3.06801e-14	1.14224e-09	6.16533e-21	0.0120014	4.41109e-31	9.53354e-15	5.44778e-22	1.40162e-24	6.39119e-18	2.28461e-07	4.74338e-10	1.45291e-13	5.31484e-36	5.39027e-37	2.59111e-24	0.000836712	5.96135e-27	1.32176e-16	8.72805e-05	2.73758e-24	0.000135691	1.78206e-28	2.00657e-12	1.44597e-38	6.2879e-20	1.22054e-20	2.21182e-12	1.37197e-17	1.2268e-05	0	1.20195e-09	2.51487e-24	1.48883e-16	2.35309e-27	3.32222e-25	2.69438e-21	5.61023e-24	1.09681e-30	8.79644e-24	1.90902e-05	9.63515e-25	6.63364e-25	5.44778e-22	2.59111e-24	7.17141e-25	1.81496e-23	1.25298e-30	5.18713e-06
HS6ST2	1.92083e-05	1.59698e-14	1.42186e-23	0.0102271	4.02315e-07	2.5085e-07	2.71556e-33	2.08736e-16	6.85807e-05	0.000893854	0.000223761	6.66186e-13	0.012115	8.48917e-06	2.4289e-06	2.16029e-07	6.34068e-05	0.000126663	1.33473e-16	1.28601e-20	0.00183303	2.91624e-09	0.000185947	2.94662e-17	7.48769e-09	2.45669e-07	0.000105518	2.44025e-16	0.0327568	0.478934	1.78574e-16	8.45134e-15	0.00181209	8.06198e-08	0.000160846	0.000633932	1.23173e-17	0.0010551	0.00130403	0.00161936	2.9464e-06	0.00064164	2.57952e-12	2.08736e-16	2.16029e-07	0.000305195	2.64267e-05	2.07422e-05	3.22543e-16
CEP55	3.79627e-25	4.18181e-15	1.26604e-11	5.72439e-121	1.75478e-06	0	3.49231e-06	2.26233e-56	3.67398e-122	2.21977e-117	5.20223e-14	8.90566e-17	1.32852e-81	5.7998e-153	1.16809e-160	6.21928e-10	5.68062e-21	9.88393e-143	4.69419e-24	2.33747e-14	7.03242e-163	1.31341e-22	4.98947e-153	6.28687e-25	4.34879e-96	1.99352e-20	7.13114e-139	1.38196e-21	5.7179e-17	1.34301e-16	4.41109e-31	1.302e-05	1.25594e-140	8.92742e-14	5.31462e-131	2.16206e-146	9.9752e-27	7.77854e-136	9.00067e-139	2.51105e-132	3.44964e-11	1.96541e-148	1.36591e-60	2.26233e-56	6.21928e-10	9.94789e-149	9.11988e-143	2.13329e-162	2.27515e-14
E2F5	4.12928e-29	7.15693e-16	6.10948e-09	2.56158e-08	7.3363e-09	2.40081e-16	1.94579e-06	4.41747e-12	1.17135e-11	9.51822e-11	4.96448e-09	3.12167e-09	1.78055e-13	1.48776e-12	6.3083e-12	0.343917	2.0893e-25	9.86482e-11	1.15797e-15	2.66918e-05	7.20251e-12	1.57755e-09	9.36641e-10	2.23923e-10	7.5504e-10	7.51655e-08	1.95081e-12	1.5264e-08	6.17761e-18	5.31589e-16	1.10946e-06	1.29973e-05	7.67738e-14	0.278537	2.378e-11	1.99246e-19	7.09821e-06	1.07134e-10	4.38865e-13	6.5771e-12	6.60237e-19	8.43672e-11	2.13362e-08	4.41747e-12	0.343917	2.15831e-15	2.84042e-16	1.90572e-10	1.24031e-11
GAD1	8.94481e-09	1.70116e-05	1.12581e-09	8.33151e-10	3.58151e-08	3.38495e-12	0.0406847	3.33701e-20	2.68238e-06	4.04494e-14	5.55783e-15	4.20227e-17	2.66057e-07	8.59255e-09	9.18782e-08	0.0714871	1.51574e-18	2.81453e-09	4.88931e-09	1.61979e-09	1.07242e-11	4.83414e-24	5.7631e-10	3.5795e-11	5.09627e-05	5.71652e-05	1.2156e-12	6.52637e-09	6.93027e-07	1.92369e-19	0.0017082	0.00224021	1.2421e-06	2.83057e-07	3.40847e-07	1.90375e-12	0.000304454	1.00855e-06	5.19049e-10	2.18725e-07	9.07383e-18	1.90634e-07	8.39449e-09	3.33701e-20	0.0714871	1.46601e-09	2.58845e-10	2.03514e-09	6.62791e-07
UHRF1	2.93041e-17	8.04803e-10	5.54566e-06	2.64239e-105	0.00172996	2.51105e-132	0.00740805	5.05843e-35	2.57623e-136	8.78978e-107	9.08038e-09	1.71578e-09	9.31726e-103	1.34614e-142	8.16545e-145	4.62395e-08	7.42962e-12	1.01313e-128	2.48944e-12	2.29064e-06	3.79555e-134	2.51841e-12	1.2154e-146	2.53606e-12	2.52893e-73	6.89313e-13	6.41519e-121	1.35294e-12	3.91471e-12	2.47982e-10	8.79644e-24	0.0368215	1.003e-151	7.90553e-12	9.00353e-155	2.61149e-109	6.73258e-21	4.34903e-148	1.03055e-114	0	5.44914e-07	6.23905e-157	1.97109e-44	5.05843e-35	4.62395e-08	4.95137e-135	1.54575e-121	7.64541e-140	4.18398e-08
PLEKHG4	2.93597e-13	8.37659e-20	2.86799e-26	5.43946e-12	1.51482e-06	3.09593e-23	2.48903e-23	5.84576e-37	2.05992e-13	3.56426e-13	1.69287e-11	1.71035e-20	1.19636e-08	2.00494e-21	7.39545e-22	1.59944e-09	1.4634e-11	5.82152e-14	1.36418e-26	1.47628e-18	8.56447e-13	1.03406e-18	1.12464e-16	1.32789e-20	4.39979e-25	1.12085e-08	1.20203e-16	3.68482e-24	8.93107e-07	0.000361928	4.87975e-25	5.33875e-24	6.40309e-12	9.09075e-14	9.4119e-14	1.3655e-13	1.20105e-21	2.81463e-14	5.03957e-14	6.38091e-14	1.93418e-12	2.37517e-14	1.04866e-33	5.84576e-37	1.59944e-09	1.94312e-14	1.71563e-15	2.53526e-17	1.11012e-13
DLX6	3.05565e-10	1.89203e-12	0.00823737	6.18757e-11	9.69404e-07	7.04749e-12	1.28983e-14	6.15247e-09	7.34584e-11	2.63793e-07	2.84405e-12	3.72377e-09	4.01811e-05	8.67512e-13	2.95226e-13	7.70554e-12	0.00180432	2.35422e-13	2.31106e-12	0.00218676	7.82383e-11	3.83588e-05	1.98512e-10	0.000359194	1.39199e-11	6.79249e-06	1.04788e-08	0.0129339	3.03101e-08	0.000288209	4.26409e-13	7.29825e-05	2.38816e-09	6.28007e-15	9.00665e-13	1.09829e-10	4.4306e-06	3.73834e-09	2.1782e-14	1.37644e-08	1.10963e-12	3.52887e-11	3.83064e-19	6.15247e-09	7.70554e-12	8.46377e-12	1.63796e-07	1.61571e-14	1.62613e-07
FRAS1	7.70195e-08	3.78598e-20	2.93296e-29	0.0964434	5.85419e-08	3.49231e-06	0	2.80256e-16	0.000988584	0.00786103	2.05771e-07	3.98337e-19	0.00375511	5.0073e-05	4.8374e-06	1.21701e-10	4.80183e-06	0.0145399	3.01169e-25	3.7423e-21	0.0149517	7.94685e-10	0.00334329	7.84162e-16	1.84287e-07	0.000223049	0.00879636	1.11069e-14	0.00219748	0.0341575	9.53354e-15	7.35433e-28	0.00223808	0.0187444	0.000467715	0.00381091	4.04222e-20	0.0162132	0.00860927	0.00740805	1.34438e-14	0.00427951	7.5895e-15	2.80256e-16	1.21701e-10	0.000504665	2.49141e-05	0.00453632	4.6508e-26
IGF2BP2	1.64848e-12	8.04204e-27	1.64383e-08	3.80097e-19	0.171728	4.5731e-28	2.85284e-16	2.40039e-22	2.88444e-25	3.53741e-12	5.3906e-07	7.64068e-13	4.16315e-11	5.82989e-31	2.33011e-30	5.51334e-25	6.83834e-08	3.64518e-23	1.16316e-24	4.67053e-09	3.83068e-23	2.34706e-06	8.68898e-21	1.99338e-19	2.93515e-35	1.61492e-13	2.4409e-17	1.00787e-08	1.99134e-13	0.00120461	1.60542e-48	5.79764e-09	2.1826e-20	3.62258e-13	5.3458e-24	9.76398e-25	4.97908e-14	1.70738e-20	8.25651e-26	5.898e-19	0.000724018	9.07495e-22	1.58545e-25	2.40039e-22	5.51334e-25	1.44024e-22	4.17762e-20	3.22568e-26	2.30704e-08
TOP2A	1.70547e-22	9.72198e-09	0.000432355	1.42004e-110	0.0016476	1.96541e-148	0.00427951	1.09694e-29	3.25425e-145	2.50157e-124	2.33466e-13	5.07222e-08	5.90833e-115	6.19886e-167	7.8406e-189	1.66302e-13	1.53766e-10	7.61675e-190	9.73857e-12	1.37064e-05	2.18787e-158	4.6302e-10	3.26102e-169	5.33383e-09	3.7517e-93	6.98742e-15	5.43431e-129	1.22934e-09	5.6873e-16	1.32434e-12	9.63515e-25	0.123467	4.80109e-173	1.47672e-15	9.56002e-183	3.40377e-139	9.3121e-24	6.16257e-209	8.17467e-144	6.23905e-157	1.95012e-10	0	3.22288e-44	1.09694e-29	1.66302e-13	8.12571e-206	1.19147e-156	1.70734e-196	1.02276e-09
ZNF695	1.34856e-10	1.74769e-06	7.87903e-07	8.25076e-25	3.72453e-05	3.49713e-32	8.97403e-07	8.1188e-19	3.27874e-24	1.91024e-28	1.25055e-10	1.11577e-07	3.22318e-21	4.79807e-33	5.74735e-32	1.68452e-08	5.95221e-09	5.76403e-31	8.72845e-16	1.85925e-10	2.17929e-29	2.69329e-08	9.71294e-31	1.69434e-09	4.43865e-31	1.02893e-14	2.90901e-28	4.9764e-13	1.83884e-05	4.47066e-09	2.89394e-21	2.23774e-05	2.22921e-29	5.82951e-10	7.99953e-31	4.28977e-30	1.09277e-31	2.24311e-31	8.03484e-28	4.05127e-24	9.10741e-07	1.66613e-29	2.0036e-19	8.1188e-19	1.68452e-08	3.02579e-30	1.2091e-30	1.35572e-30	2.02948e-08
POLQ	1.72739e-20	4.02257e-07	6.30066e-05	1.13078e-102	7.05005e-05	3.14217e-140	0.00514918	4.36512e-29	1.01125e-133	5.32132e-132	8.83187e-10	5.29215e-07	2.41287e-110	4.35427e-165	7.94513e-154	8.70701e-12	4.62277e-12	3.47334e-147	1.68434e-10	3.67424e-07	2.17963e-140	9.5023e-11	2.29516e-155	1.55114e-10	2.28678e-87	9.37198e-20	4.2742e-146	4.7452e-10	3.12512e-13	9.52147e-15	9.55662e-23	0.0560563	1.13134e-180	6.19735e-13	7.01817e-165	1.92282e-137	1.40099e-27	5.64451e-173	8.59417e-122	1.27682e-147	2.88888e-07	2.55123e-182	9.51127e-39	4.36512e-29	8.70701e-12	6.20492e-161	8.09094e-170	8.03461e-159	4.29242e-10
IGDCC4	1.30574e-15	4.85804e-17	1.07383e-42	1.90964e-10	1.26224e-05	1.12741e-24	2.1104e-37	7.89447e-41	7.93781e-16	3.68023e-13	6.16462e-15	1.52469e-29	9.45398e-12	2.06927e-20	2.66986e-24	3.39436e-07	9.7334e-12	7.97944e-13	2.95757e-34	1.31828e-15	3.70575e-13	1.62153e-21	3.04401e-17	2.96389e-23	3.57499e-22	3.12428e-08	1.94745e-15	4.98487e-39	1.96752e-11	2.71895e-07	2.37324e-36	1.17255e-27	1.31232e-13	7.99065e-13	2.43819e-14	9.07131e-17	1.64804e-22	1.05814e-13	3.31541e-14	1.01752e-14	1.31556e-21	4.90977e-14	2.19005e-40	7.89447e-41	3.39436e-07	1.76428e-14	8.84744e-19	3.13263e-16	1.35136e-13
FANCD2	1.98494e-21	5.92566e-09	9.42525e-07	1.10864e-109	0.000165151	6.42676e-139	1.61338e-05	9.49922e-35	1.75159e-139	6.172e-115	1.88643e-12	1.26888e-08	1.75212e-96	5.66153e-170	5.69876e-142	3.17653e-14	1.24048e-12	1.95233e-141	1.75002e-15	1.68773e-08	9.46887e-153	5.02652e-13	1.98424e-139	5.19072e-13	2.09619e-97	1.06316e-23	2.02083e-134	5.91037e-10	5.65451e-14	6.64554e-15	1.76145e-27	0.00268809	1.86876e-175	1.84265e-11	1.79378e-167	3.45781e-155	6.34367e-32	1.79899e-158	8.1973e-128	1.06153e-128	4.66344e-08	5.4838e-155	1.06638e-43	9.49922e-35	3.17653e-14	7.93341e-157	4.68547e-156	5.9754e-154	5.98589e-13
CENPA	4.256e-16	7.01309e-09	0.0043911	2.94632e-164	0.00289022	6.67693e-157	0.0070478	7.49504e-38	6.66238e-107	7.16517e-114	1.38042e-12	2.23093e-08	1.79341e-66	3.40485e-167	2.27643e-162	8.58137e-14	6.08706e-13	5.00991e-161	1.77381e-15	3.58075e-07	1.96772e-197	4.75812e-12	4.35389e-146	1.00985e-14	2.1207e-85	9.95779e-22	1.96375e-135	6.3796e-10	2.08491e-12	7.03857e-14	2.57626e-28	0.0856972	1.05333e-145	8.41435e-14	1.31829e-150	3.53598e-142	3.43664e-18	9.03376e-145	2.41682e-192	1.94689e-129	1.48557e-05	1.39012e-158	9.87538e-43	7.49504e-38	8.58137e-14	3.70115e-162	8.27347e-125	1.17226e-176	2.90651e-08
ESRP1	0.377676	1.99068e-12	5.83475e-23	0.392498	5.69175e-06	0.0235308	9.36927e-31	1.27003e-10	0.550944	0.609178	0.958638	8.55165e-11	0.818425	0.806162	0.271129	0.01388	2.08306e-06	0.661145	2.02471e-14	2.89398e-35	0.659869	1.4607e-07	0.962828	1.76858e-12	0.0605456	0.979761	0.976235	2.05383e-15	0.116787	0.0178225	0.00254853	1.06305e-17	0.400879	0.213394	0.824593	0.782775	4.86806e-09	0.785283	0.627871	0.419467	0.0213533	0.450836	1.29029e-06	1.27003e-10	0.01388	0.890398	0.556501	0.605396	4.67858e-10
PEG10	0.000214533	9.9134e-08	0.964167	1.04619e-08	0.427334	6.21928e-10	1.21701e-10	0.000659156	1.08177e-15	8.42218e-05	0.0584053	0.129194	5.49398e-07	4.8186e-16	1.71447e-17	0	0.260339	3.98375e-13	9.43163e-07	0.00631612	2.69612e-10	0.504243	3.60338e-12	0.00599037	5.52708e-23	9.94899e-10	1.93806e-06	0.961183	1.35563e-06	0.139813	2.59111e-24	0.0481744	1.01753e-11	2.00887e-06	3.92526e-17	1.97923e-08	7.4305e-13	1.79706e-11	1.17612e-11	4.62395e-08	0.967222	1.66302e-13	6.88818e-10	0.000659156	0	3.9747e-12	1.79466e-10	8.20066e-14	1.51765e-05
SNHG4	0	1.55166e-18	1.33152e-10	5.00864e-10	4.0815e-05	3.79627e-25	7.70195e-08	1.25374e-12	1.68131e-19	8.96431e-16	6.94334e-18	2.34124e-17	2.90193e-24	1.90338e-21	2.85082e-25	0.000214533	1.48739e-12	4.72284e-21	8.55491e-19	3.82761e-06	2.31861e-17	9.65985e-12	2.85342e-21	1.63876e-10	1.40194e-15	1.65688e-06	5.41711e-19	1.60062e-10	9.86267e-22	2.14055e-18	9.96804e-13	6.82956e-09	1.79153e-20	1.61663e-06	1.03197e-18	3.98017e-28	1.27516e-08	8.82662e-22	7.64221e-19	2.93041e-17	1.53839e-26	1.70547e-22	3.86586e-18	1.25374e-12	0.000214533	9.84573e-26	2.00891e-25	2.01956e-21	2.10599e-17
KIF14	2.08654e-23	3.45171e-09	3.33129e-06	1.24302e-72	0.000316526	6.4627e-117	0.0208429	5.25707e-25	7.41979e-101	1.59826e-97	4.72282e-09	9.73137e-09	6.33739e-92	2.63837e-115	4.61854e-141	5.16846e-10	1.91165e-10	8.52564e-148	6.69174e-10	1.81274e-06	6.99935e-101	3.23371e-08	1.20477e-136	2.52265e-07	8.63824e-74	1.80485e-12	1.36408e-94	1.65677e-12	6.46758e-16	1.23031e-12	1.31609e-25	0.0192688	5.85822e-112	3.79236e-16	1.57179e-116	8.06686e-100	6.17639e-23	4.89132e-150	2.25563e-103	5.92156e-125	2.13786e-11	3.09903e-163	3.01252e-35	5.25707e-25	5.16846e-10	1.21549e-142	1.07948e-117	4.21889e-140	4.3523e-08
CACNG4	3.3071e-07	5.02028e-12	0.00530732	0.000163221	1.86361e-05	1.0626e-06	4.33601e-16	1.1639e-05	3.59511e-05	0.00135912	7.6991e-19	4.9559e-07	0.14867	1.86789e-06	3.8861e-07	0.000540421	0.00228329	6.83713e-07	1.78598e-12	0.00597701	0.000184576	0.000183989	0.00042013	2.20324e-05	2.0429e-08	0.000973476	0.00063985	0.0820104	0.000131128	0.000362037	2.76105e-07	5.1282e-05	0.00322035	1.57227e-07	1.7975e-05	1.79886e-05	0.000439855	0.000521421	5.4392e-05	0.00900224	1.78422e-13	2.76961e-05	1.30627e-16	1.1639e-05	0.000540421	0.000104865	0.00168528	2.70069e-06	6.91411e-05
SGOL1	3.12966e-20	9.08575e-06	0.00334059	2.43523e-101	0.000119085	7.57839e-126	0.0466868	3.21414e-24	3.2656e-122	2.46377e-121	5.07393e-10	3.90927e-05	1.14489e-102	1.76166e-146	4.10293e-146	1.65036e-11	3.55964e-10	3.0404e-162	9.52937e-09	5.8612e-05	2.67444e-145	5.77104e-08	1.03224e-140	2.22432e-08	1.4903e-83	5.89856e-20	2.44188e-122	2.49826e-07	9.39858e-14	2.61419e-14	1.49786e-20	0.301727	1.73096e-170	1.03631e-11	8.34069e-160	3.50821e-136	1.33371e-20	2.00062e-171	5.71792e-142	2.94715e-128	1.85948e-06	3.48507e-184	2.79455e-34	3.21414e-24	1.65036e-11	1.75225e-179	1.24958e-150	4.59528e-164	3.74682e-09
TFAP2A	5.53167e-07	1.74545e-07	9.99842e-05	5.23504e-11	1.02617e-06	4.3511e-15	6.69254e-05	8.49025e-20	4.68033e-09	2.59503e-10	0.0125074	5.85092e-10	1.7853e-08	4.5615e-12	2.78825e-12	0.48043	6.42841e-10	4.37068e-10	3.92309e-12	8.40818e-07	7.43063e-12	7.50132e-08	3.09734e-12	2.6344e-06	1.6e-12	0.000253561	1.68205e-10	1.85104e-13	0.0079331	0.000302232	2.16409e-05	2.54494e-06	6.9797e-09	6.39535e-06	3.3665e-09	6.78729e-13	8.59353e-07	4.47842e-11	4.43812e-11	2.96304e-12	1.29124e-06	6.71809e-10	5.94432e-08	8.49025e-20	0.48043	1.52366e-11	4.43431e-12	1.21923e-10	4.7331e-08
C3orf52	3.82761e-06	7.9285e-12	1.24668e-46	0.000874639	7.68563e-13	2.33747e-14	3.7423e-21	4.49281e-41	5.16298e-05	1.36318e-09	0.0733139	2.61125e-27	8.5445e-09	1.89514e-06	2.48167e-08	0.00631612	1.06266e-27	6.17574e-05	1.08e-31	0	2.27212e-06	4.85588e-21	4.98396e-07	1.41459e-36	1.54892e-06	1.18774e-07	2.04038e-07	8.51556e-35	0.954488	3.18317e-05	8.72805e-05	3.82294e-15	8.40337e-07	0.185475	1.82121e-06	2.03323e-07	1.49775e-22	7.92567e-06	7.38794e-05	2.29064e-06	2.41351e-11	1.37064e-05	1.04922e-09	4.49281e-41	0.00631612	2.78908e-07	4.05344e-14	3.40281e-05	1.82602e-23
IGDCC3	4.67266e-11	7.376e-07	0.118062	8.05371e-12	0.0119105	7.66669e-10	2.75067e-17	1.12183e-05	1.0813e-08	3.77596e-06	2.09476e-28	0.000127301	0.000471363	1.16582e-12	3.29196e-11	4.96478e-06	0.792627	1.05838e-10	4.14906e-10	0.689596	3.6118e-10	0.000134665	1.3083e-09	0.0158454	5.85966e-11	2.23377e-07	3.10431e-09	0.0847673	4.59973e-09	2.74117e-06	1.68771e-15	1.07958e-05	1.07402e-08	1.34296e-09	2.54224e-10	1.73914e-10	0.000246081	8.97503e-09	1.18371e-11	3.58732e-06	1.102e-15	1.6187e-09	3.31963e-19	1.12183e-05	4.96478e-06	5.18294e-10	6.01645e-07	4.12839e-12	0.000178522
HOXA10	1.61663e-06	1.56104e-06	0.0291682	9.17373e-13	0.000328527	8.92742e-14	0.0187444	5.97162e-10	1.09125e-10	1.44831e-10	3.64814e-11	0.000316955	1.86161e-07	3.12525e-16	4.26991e-17	2.00887e-06	0.00954928	1.40904e-16	9.1309e-05	0.185475	3.39287e-13	9.29747e-06	1.64001e-14	0.000478618	3.96816e-14	5.64711e-06	6.58232e-13	5.39137e-05	1.44886e-06	1.11404e-05	1.48883e-16	0.0082944	1.96444e-10	0	2.12089e-13	4.54005e-11	6.16972e-05	3.59622e-13	7.31229e-13	7.90553e-12	3.6628e-07	1.47672e-15	1.66375e-14	5.97162e-10	2.00887e-06	5.87218e-13	8.60106e-11	2.62728e-17	0.00252427
AURKB	1.79668e-14	4.63212e-11	0.0103635	3.96516e-160	0.0279046	2.48658e-127	0.00124967	1.04145e-30	3.82292e-102	4.83714e-85	4.87924e-17	1.09901e-08	8.67661e-45	1.89295e-149	5.50199e-124	2.71679e-13	2.08939e-08	8.90931e-137	8.9958e-13	0.00271678	4.39837e-167	8.76371e-11	1.00192e-119	1.45765e-13	1.43482e-79	2.32626e-19	1.49622e-113	8.00355e-07	5.24094e-15	1.36327e-11	4.88948e-35	0.0173581	2.84361e-119	8.81708e-15	2.02397e-121	5.14947e-119	1.28834e-14	3.38271e-109	7.02041e-168	1.3022e-105	0.000204187	1.40822e-111	5.33125e-50	1.04145e-30	2.71679e-13	2.55398e-117	9.57621e-82	5.85656e-161	8.36068e-07
ELOVL7	8.65501e-07	1.25825e-18	3.12354e-16	2.09191e-10	2.73458e-11	1.02912e-21	1.30133e-10	3.44531e-34	3.44649e-17	4.16431e-16	0.356216	3.36174e-16	4.3987e-16	4.15679e-16	3.03421e-21	2.8219e-06	2.65805e-22	7.07162e-13	1.71629e-20	1.5053e-36	4.44093e-15	4.65919e-10	1.53027e-15	1.10165e-19	1.73322e-17	0.000196071	1.49653e-13	1.3881e-19	0.361271	0.00638883	1.11058e-10	7.64449e-08	4.4663e-14	6.58589e-05	1.96732e-18	6.03771e-15	2.41991e-16	3.75266e-17	6.78104e-16	3.36039e-21	1.17053e-06	3.69159e-17	1.10983e-13	3.44531e-34	2.8219e-06	4.34252e-17	4.694e-21	4.14715e-15	5.53933e-12
FAM72A	1.9702e-23	2.48085e-06	8.47195e-06	3.65146e-57	0.000173427	4.79793e-92	0.0488595	9.48881e-20	1.16893e-82	1.953e-81	1.53706e-07	1.58677e-06	1.44358e-79	1.24108e-87	6.34494e-111	3.9013e-08	6.16818e-08	1.98032e-128	3.91313e-07	2.20364e-06	8.14573e-83	5.43184e-08	1.10297e-90	4.18806e-07	1.25565e-65	1.7317e-12	5.76287e-81	1.02228e-11	7.71354e-14	8.39227e-11	4.44265e-22	0.0219103	1.31989e-92	2.79351e-14	1.70251e-93	2.40442e-84	7.29252e-19	3.6005e-116	6.26565e-83	8.94621e-95	1.37054e-08	8.94731e-125	1.62146e-28	9.48881e-20	3.9013e-08	1.59264e-115	2.54844e-104	1.16478e-109	1.02975e-09
IGSF3	5.92005e-16	8.18969e-12	1.89237e-10	4.93245e-28	6.70664e-08	1.15047e-40	0.010338	5.69931e-37	1.07167e-31	3.50744e-34	0.00382834	8.87923e-08	2.05761e-37	3.06948e-32	7.42637e-36	9.07527e-06	6.23916e-25	2.71821e-28	4.03623e-22	4.0789e-18	8.55442e-36	2.90433e-15	1.21116e-30	3.95864e-18	2.24889e-26	1.41825e-12	8.25222e-31	2.10773e-13	5.82226e-09	1.31275e-13	1.15213e-14	0.0035551	3.51836e-37	0.0002596	5.11609e-36	3.22861e-43	6.07817e-16	2.62513e-32	6.30391e-31	1.4041e-35	2.27383e-09	1.26043e-34	4.30231e-14	5.69931e-37	9.07527e-06	2.45318e-35	9.63001e-44	4.82056e-27	1.07188e-08
TRIM71	3.58068e-21	3.6771e-17	0.000190453	5.23327e-13	0.372555	1.42486e-21	6.81237e-11	3.81912e-09	2.86581e-22	6.31737e-10	4.33735e-13	9.26221e-06	5.50202e-13	4.44777e-24	3.377e-27	1.38346e-16	0.0205259	9.23991e-20	9.4635e-13	0.493771	1.36051e-16	0.000432953	1.13651e-21	0.000139201	4.25893e-25	5.50179e-05	2.66946e-15	1.35082e-05	2.70961e-27	2.36913e-05	3.75313e-35	4.31799e-06	1.60864e-19	6.61414e-15	6.286e-20	3.59905e-18	2.2849e-09	3.25407e-18	4.25506e-21	7.01972e-14	1.70059e-09	2.67327e-21	2.08399e-25	3.81912e-09	1.38346e-16	4.33063e-21	4.5727e-18	1.035e-23	2.92903e-05
IGF2BP3	1.74784e-17	3.83321e-07	2.28308e-05	2.27866e-32	0.00307577	1.50462e-37	0.00848313	1.50951e-18	1.3304e-36	2.72002e-33	1.42539e-06	5.70306e-05	2.26662e-28	6.839e-41	4.30905e-40	1.65638e-15	1.15809e-08	6.30615e-34	1.17164e-09	2.32106e-05	5.37779e-43	8.50231e-09	1.03883e-37	1.34203e-12	1.0891e-34	4.13859e-19	6.92025e-36	6.04848e-08	3.32423e-15	6.11874e-15	6.90899e-26	0.0886033	6.85342e-39	3.77001e-11	1.02605e-34	1.50757e-41	8.16497e-12	7.67678e-33	2.47964e-40	2.82226e-27	0.000333218	2.86734e-37	9.82116e-16	1.50951e-18	1.65638e-15	5.89315e-38	7.31038e-40	1.91152e-36	3.35954e-06
LYPD1	3.60267e-14	2.96407e-10	7.76677e-13	4.77536e-20	0.00787068	2.20781e-27	9.45258e-08	1.17123e-24	5.74929e-19	6.94956e-19	7.97334e-12	1.62741e-13	1.89507e-14	2.99642e-22	2.04779e-22	0.0143876	1.00367e-15	4.45229e-18	6.63947e-17	2.86028e-09	1.62379e-20	1.43097e-13	5.01066e-22	2.49127e-12	9.45133e-16	1.04738e-07	1.66709e-23	4.30442e-17	4.34018e-17	4.38847e-17	8.13013e-18	2.52527e-05	4.91157e-18	3.1732e-08	1.34063e-19	4.3816e-23	1.04649e-10	1.42306e-17	6.09301e-22	2.38555e-22	5.63278e-17	4.0653e-19	3.30189e-18	1.17123e-24	0.0143876	9.73063e-20	2.29125e-20	2.62541e-20	7.79087e-11
IQGAP3	7.03773e-21	1.91041e-10	6.03975e-05	5.96739e-49	0.244948	1.52111e-69	0.857859	2.56441e-23	1.45329e-55	1.07429e-50	0.000285296	4.08133e-15	2.57934e-45	2.09161e-64	2.33182e-77	0.0011249	1.29833e-12	1.3099e-81	7.7149e-09	3.10196e-06	4.73492e-67	3.71787e-08	3.54373e-69	1.87544e-10	5.0159e-41	1.57347e-06	4.24751e-59	1.01242e-13	1.1771e-17	1.36e-12	6.18524e-19	0.0339566	1.39661e-57	9.26443e-13	9.93501e-56	1.05909e-60	5.35458e-12	1.03083e-68	1.57559e-62	1.94274e-67	2.23245e-07	8.77426e-71	3.74533e-22	2.56441e-23	0.0011249	7.75795e-68	1.04742e-54	5.18181e-70	0.00123775
ITPR3	2.47749e-10	1.16609e-13	1.09974e-65	0.00223638	2.09057e-09	7.00128e-22	5.6823e-17	1.07367e-48	1.78986e-12	2.51624e-12	0.0192811	5.99293e-34	1.87275e-18	4.96227e-11	4.8291e-16	0.0790549	4.51662e-22	2.29195e-08	1.77799e-24	1.13647e-59	4.27701e-08	2.45869e-28	3.01985e-14	5.18429e-30	8.32193e-13	0.00167085	6.46687e-10	6.9864e-57	0.075307	0.000222281	1.10883e-08	2.05892e-20	2.51742e-09	1.35554e-05	2.99228e-10	9.64322e-10	1.05134e-23	5.14919e-12	5.42019e-07	6.49139e-16	1.46035e-15	5.74486e-12	9.76923e-20	1.07367e-48	0.0790549	1.98325e-12	9.27524e-20	9.51416e-10	2.29818e-22
CDCA8	1.98672e-18	3.43291e-08	0.000207983	2.24087e-124	0.00338808	1.4718e-143	0.0219277	6.70249e-33	2.77995e-116	1.84699e-119	5.75458e-10	8.69291e-08	4.07067e-107	1.49066e-162	1.77118e-165	8.89436e-13	1.63471e-10	1.89394e-169	5.52287e-11	3.18342e-06	5.64603e-204	7.72341e-12	3.39564e-147	3.0072e-12	1.54018e-75	2.9608e-19	7.31725e-132	5.47692e-10	6.73808e-13	9.86047e-15	1.48267e-22	0.0619066	4.12028e-166	2.81474e-14	1.98274e-174	1.20748e-137	2.52043e-20	9.68812e-175	7.43796e-160	6.23957e-147	7.12873e-06	1.36272e-187	5.46647e-38	6.70249e-33	8.89436e-13	3.28943e-185	3.35991e-139	1.48512e-157	4.52097e-09
ROBO1	9.86267e-22	4.55553e-20	0.00061631	1.18597e-10	0.191993	5.7179e-17	0.00219748	6.65103e-07	1.15006e-14	8.6485e-11	1.83753e-09	3.73648e-06	3.58198e-12	3.0445e-15	5.89699e-16	1.35563e-06	7.77285e-08	1.31265e-16	5.13706e-11	0.954488	3.20563e-14	2.52655e-05	1.90921e-15	0.00272334	1.30189e-14	1.37949e-07	8.83776e-12	3.13787e-05	0	1.67422e-14	1.37197e-17	0.0331424	2.88119e-14	1.44886e-06	1.15445e-12	4.80674e-17	0.000149712	2.50903e-12	2.02972e-15	3.91471e-12	8.12514e-19	5.6873e-16	5.71653e-10	6.65103e-07	1.35563e-06	1.02393e-16	1.15826e-12	6.73506e-16	0.011581
IGF2BP1	2.55979e-15	2.1749e-12	0.00374842	3.21493e-24	0.00109736	4.6775e-26	8.41457e-13	5.34525e-14	2.9455e-26	4.62809e-17	9.0035e-19	1.67963e-07	2.0532e-12	9.50401e-32	1.26047e-32	2.02533e-15	0.011229	1.90591e-30	1.04967e-12	0.0795546	4.1763e-26	0.000205663	1.30545e-24	1.53627e-09	3.55627e-32	2.71976e-14	5.13707e-23	3.66237e-05	4.6099e-10	2.93974e-11	8.6707e-41	3.40935e-09	4.38228e-22	8.58428e-20	1.99058e-29	5.35731e-25	9.0379e-10	5.01699e-22	5.8163e-31	1.76755e-18	2.57646e-08	1.05844e-23	1.73201e-32	5.34525e-14	2.02533e-15	7.75896e-24	9.21691e-20	3.43465e-30	0.000135617
HMGA2	6.64957e-09	2.79075e-14	1.27255e-16	2.63254e-10	3.10128e-05	1.12459e-16	4.63307e-22	2.57473e-23	1.41907e-11	1.3835e-09	3.75836e-09	3.78793e-13	6.07439e-10	9.39579e-16	2.32973e-16	6.59792e-15	2.07624e-07	3.07649e-11	7.3697e-19	7.11851e-12	5.95928e-13	7.63872e-10	1.71836e-13	8.88765e-16	4.488e-15	1.71508e-08	2.26565e-10	1.38645e-14	4.31815e-06	0.00453956	1.76942e-20	1.15822e-10	3.81035e-11	4.28214e-10	2.95644e-12	3.70792e-14	1.42976e-11	6.33093e-11	1.15562e-12	6.52288e-10	2.9296e-12	2.63321e-12	5.79399e-18	2.57473e-23	6.59792e-15	6.54104e-13	1.00845e-14	1.22123e-14	1.93443e-19
DAGLA	3.45415e-22	8.12349e-18	5.40392e-22	2.05735e-08	3.03074e-06	1.28551e-21	7.03358e-10	8.24742e-31	1.88881e-11	4.30472e-13	7.03474e-17	2.13038e-25	1.99357e-12	8.08149e-17	2.3869e-20	0.0250031	9.28801e-22	2.90378e-11	7.55893e-25	7.2716e-14	2.82998e-13	2.56288e-19	5.82977e-17	2.83548e-18	9.68424e-12	7.74465e-06	1.00951e-15	2.48296e-25	2.84247e-12	6.25821e-14	2.44566e-19	3.42695e-12	6.16133e-12	4.40792e-10	1.275e-13	7.339e-17	1.18748e-11	3.4251e-13	7.16055e-16	2.48936e-14	6.03679e-20	2.65677e-13	7.36494e-22	8.24742e-31	0.0250031	1.93604e-13	7.32544e-17	9.07685e-16	4.8117e-08
LIN28B	5.31568e-05	0.082511	0.016167	3.30094e-18	7.79444e-06	1.71179e-20	0.0703953	2.61546e-08	1.28018e-21	2.89985e-24	0.00862996	0.512562	3.01499e-19	4.80209e-22	1.80983e-17	3.3539e-07	0.0148677	1.06071e-21	0.0749881	0.00201585	7.16676e-24	0.0229966	2.5121e-17	7.21231e-05	1.10218e-20	9.0801e-36	4.76434e-23	0.000621432	3.25859e-07	2.05252e-11	2.37987e-16	0.844003	1.1274e-26	0.00107942	2.32651e-23	2.77373e-24	1.56847e-10	2.97134e-21	1.86219e-21	6.40835e-16	0.0808314	3.40236e-20	0.0710436	2.61546e-08	3.3539e-07	7.59463e-25	2.738e-24	2.45043e-19	6.55886e-07
[truncated: 55 more columns]
